# Supplementary material for: Dynamics of multiple resistance mechanisms in plasma DNA during EGFR‐targeted therapies in non‐small cell lung cancer
Source: EMBO Mol Med. 2018 May 30;10(6):e7945. doi: 10.15252/emmm.201707945 (PMC5991591; doi:10.15252/emmm.201707945)
Supplement: Supplementary file 2 — Dataset EV1 [file EMMM-10-e7945-s002.xlsx]

## Sheet: Dataset EV1
Supplementary Table 5 Longitudinal cfDNA data of the 50 patients
Patient study number	Total DNA amplifiable copies/ml (measured by RPP30)	Days from start of treatment	plasma extracted / ml	Mutation_GeneName_1	Mutation_AF_1	Confidence Interval Low	Confidence Interval High	Mutation_GeneName_2	Mutation_AF_2	Confidence Interval Low	Confidence Interval High	Mutation_GeneName_3	Mutation_AF_3	Confidence Interval Low	Confidence Interval High	Mutation_GeneName_4	Mutation_AF_4	Confidence Interval Low	Confidence Interval High	Mutation_GeneName_5	Mutation_AF_5	Confidence Interval Low	Confidence Interval High	Mutation_GeneName_6	Mutation_AF_6	Confidence Interval Low	Confidence Interval High	Mutation_GeneName_7	Mutation_AF_7	Confidence Interval Low	Confidence Interval High	Mutation_GeneName_8	Mutation_AF_8	Confidence Interval Low	Confidence Interval High	Mutation_GeneName_9	Mutation_AF_9	Confidence Interval Low	Confidence Interval High
3	290	-6	2	NA	NA	NA	NA	EGFR p.L858R	0	NA	NA	EGFR p.T790M	0	NA	NA	NA	NA	NA	NA	NA	NA	NA	NA	NA	NA	NA	NA	NA	NA	NA	NA	NA	NA	NA	NA	NA	NA	NA	NA
5	36	35	2	NA	NA	NA	NA	EGFR p.L858R	0	NA	NA	EGFR p.T790M	NA	NA	NA	NA	NA	NA	NA	NA	NA	NA	NA	NA	NA	NA	NA	NA	NA	NA	NA	NA	NA	NA	NA	NA	NA	NA	NA
5	7826	62	2	NA	NA	NA	NA	EGFR p.L858R	0	NA	NA	EGFR p.T790M	NA	NA	NA	NA	NA	NA	NA	NA	NA	NA	NA	NA	NA	NA	NA	NA	NA	NA	NA	NA	NA	NA	NA	NA	NA	NA	NA
6	2536	-2	2	Ex19DEL	2.1	1.28492	2.91323	EGFR p.L858R	0	NA	NA	EGFR p.T790M	0	NA	NA	NA	NA	NA	NA	NA	NA	NA	NA	NA	NA	NA	NA	NA	NA	NA	NA	NA	NA	NA	NA	NA	NA	NA	NA
6	6957	35	2	Ex19DEL	1.79	1.25717	2.29839	EGFR p.L858R	0	NA	NA	EGFR p.T790M	NA	NA	NA	NA	NA	NA	NA	NA	NA	NA	NA	NA	NA	NA	NA	NA	NA	NA	NA	NA	NA	NA	NA	NA	NA	NA	NA
6	2717	62	0.8	Ex19DEL	2.32	0.819645	3.8076	EGFR p.L858R	0	NA	NA	EGFR p.T790M	NA	NA	NA	NA	NA	NA	NA	NA	NA	NA	NA	NA	NA	NA	NA	NA	NA	NA	NA	NA	NA	NA	NA	NA	NA	NA	NA
6	1449	149	2	Ex19DEL	0	NA	NA	EGFR p.L858R	0	NA	NA	EGFR p.T790M	0	NA	NA	NA	NA	NA	NA	NA	NA	NA	NA	NA	NA	NA	NA	NA	NA	NA	NA	NA	NA	NA	NA	NA	NA	NA	NA
6	833	230	2	Ex19DEL	0.42	-0.401629	1.24197	EGFR p.L858R	0	NA	NA	EGFR p.T790M	0	NA	NA	NA	NA	NA	NA	NA	NA	NA	NA	NA	NA	NA	NA	NA	NA	NA	NA	NA	NA	NA	NA	NA	NA	NA	NA
6	942	258	2	Ex19DEL	16.1	11.8454	20.6269	EGFR p.L858R	0	NA	NA	EGFR p.T790M	0	NA	NA	NA	NA	NA	NA	NA	NA	NA	NA	NA	NA	NA	NA	NA	NA	NA	NA	NA	NA	NA	NA	NA	NA	NA	NA
6	2138	286	2	Ex19DEL	0.57	-0.21765	1.35725	EGFR p.L858R	0	NA	NA	EGFR p.T790M	0	NA	NA	NA	NA	NA	NA	NA	NA	NA	NA	NA	NA	NA	NA	NA	NA	NA	NA	NA	NA	NA	NA	NA	NA	NA	NA
6	1594	314	2	Ex19DEL	0.34	-0.323205	0.998881	EGFR p.L858R	0	NA	NA	EGFR p.T790M	0	NA	NA	NA	NA	NA	NA	NA	NA	NA	NA	NA	NA	NA	NA	NA	NA	NA	NA	NA	NA	NA	NA	NA	NA	NA	NA
6	5540	343	1.8	Ex19DEL	2.4	1.59696	3.18504	EGFR p.L858R	0	NA	NA	EGFR p.T790M	0.17	-0.20493	0.700045	NA	NA	NA	NA	NA	NA	NA	NA	NA	NA	NA	NA	NA	NA	NA	NA	NA	NA	NA	NA	NA	NA	NA	NA
8	7210	-12	2	Ex19DEL	0.54	0.109388	0.973645	EGFR p.L858R	0	NA	NA	EGFR p.T790M	0	NA	NA	NA	NA	NA	NA	NA	NA	NA	NA	NA	NA	NA	NA	NA	NA	NA	NA	NA	NA	NA	NA	NA	NA	NA	NA
8	15290	35	1	Ex19DEL	7.45	5.52853	9.49356	EGFR p.L858R	0	NA	NA	EGFR p.T790M	0	NA	NA	NA	NA	NA	NA	NA	NA	NA	NA	NA	NA	NA	NA	NA	NA	NA	NA	NA	NA	NA	NA	NA	NA	NA	NA
8	23833	70	1.8	Ex19DEL	7.35	6.14519	8.50721	EGFR p.L858R	0	NA	NA	EGFR p.T790M	0.18	-0.0617954	0.337234	NA	NA	NA	NA	NA	NA	NA	NA	NA	NA	NA	NA	NA	NA	NA	NA	NA	NA	NA	NA	NA	NA	NA	NA
8	6196	175	2	Ex19DEL	0	NA	NA	EGFR p.L858R	0	NA	NA	EGFR p.T790M	0	NA	NA	NA	NA	NA	NA	NA	NA	NA	NA	NA	NA	NA	NA	NA	NA	NA	NA	NA	NA	NA	NA	NA	NA	NA	NA
8	6630	259	2	Ex19DEL	0	NA	NA	EGFR p.L858R	0	NA	NA	EGFR p.T790M	0	NA	NA	NA	NA	NA	NA	NA	NA	NA	NA	NA	NA	NA	NA	NA	NA	NA	NA	NA	NA	NA	NA	NA	NA	NA	NA
8	4384	399	2	Ex19DEL	0	NA	NA	EGFR p.L858R	0	NA	NA	EGFR p.T790M	0	NA	NA	NA	NA	NA	NA	NA	NA	NA	NA	NA	NA	NA	NA	NA	NA	NA	NA	NA	NA	NA	NA	NA	NA	NA	NA
8	6051	678	2	Ex19DEL	0.21	-0.203811	0.629343	EGFR p.L858R	0	NA	NA	EGFR p.T790M	0	NA	NA	NA	NA	NA	NA	NA	NA	NA	NA	NA	NA	NA	NA	NA	NA	NA	NA	NA	NA	NA	NA	NA	NA	NA	NA
8	8152	706	2	Ex19DEL	4.9	3.68489	6.15395	EGFR p.L858R	0.04	0.0377894	0.16084	EGFR p.T790M	0.14	-0.0548524	0.298531	NA	NA	NA	NA	NA	NA	NA	NA	NA	NA	NA	NA	NA	NA	NA	NA	NA	NA	NA	NA	NA	NA	NA	NA
10	3134	-7	1.8	Ex19DEL	NA	NA	NA	EGFR p.L858R	1.99	-0.099503	2.18626	EGFR p.T790M	0	NA	NA	NA	NA	NA	NA	NA	NA	NA	NA	TP53 p.E258K	0.42	0.267661	0.544047	NA	NA	NA	NA	NA	NA	NA	NA	NA	NA	NA	NA
10	4487	35	1.6	Ex19DEL	NA	NA	NA	EGFR p.L858R	0	NA	NA	EGFR p.T790M	NA	NA	NA	NA	NA	NA	NA	NA	NA	NA	NA	TP53 p.E258K	0	NA	NA	NA	NA	NA	NA	NA	NA	NA	NA	NA	NA	NA	NA
10	4558	63	1.8	Ex19DEL	NA	NA	NA	EGFR p.L858R	0	NA	NA	EGFR p.T790M	NA	NA	NA	NA	NA	NA	NA	NA	NA	NA	NA	TP53 p.E258K	0	NA	NA	NA	NA	NA	NA	NA	NA	NA	NA	NA	NA	NA	NA
10	10630	118	1.6	Ex19DEL	NA	NA	NA	EGFR p.L858R	0.82	-0.134594	1.05764	EGFR p.T790M	NA	NA	NA	NA	NA	NA	NA	NA	NA	NA	NA	TP53 p.E258K	0	NA	NA	NA	NA	NA	NA	NA	NA	NA	NA	NA	NA	NA	NA
10	4416	146	1.8	Ex19DEL	NA	NA	NA	EGFR p.L858R	0.69	-0.303919	1.09357	EGFR p.T790M	0	NA	NA	NA	NA	NA	NA	NA	NA	NA	NA	TP53 p.E258K	1.95	1.94729	2.45855	NA	NA	NA	NA	NA	NA	NA	NA	NA	NA	NA	NA
10	7123	174	1.8	Ex19DEL	NA	NA	NA	EGFR p.L858R	1.4	0.182077	2.62691	EGFR p.T790M	0	NA	NA	NA	NA	NA	NA	NA	NA	NA	NA	TP53 p.E258K	1.35	1.18356	1.62384	NA	NA	NA	NA	NA	NA	NA	NA	NA	NA	NA	NA
12	13974	-18	2	Ex19DEL	NA	NA	NA	EGFR p.L858R	0.92	0.242523	1.60444	EGFR p.T790M	0.16	-0.055808	0.311329	EGFR p.G719A	NA	NA	NA	TP53 p.R267W	0.71	0.513404	0.899926	NA	NA	NA	NA	NA	NA	NA	NA	NA	NA	NA	NA	NA	NA	NA	NA
12	39359	30	2	Ex19DEL	NA	NA	NA	EGFR p.L858R	0	NA	NA	EGFR p.T790M	NA	NA	NA	EGFR p.G719A	NA	NA	NA	TP53 p.R267W	0	NA	NA	NA	NA	NA	NA	NA	NA	NA	NA	NA	NA	NA	NA	NA	NA	NA	NA
12	7821	63	1	Ex19DEL	NA	NA	NA	EGFR p.L858R	0	NA	NA	EGFR p.T790M	NA	NA	NA	EGFR p.G719A	NA	NA	NA	TP53 p.R267W	0	NA	NA	NA	NA	NA	NA	NA	NA	NA	NA	NA	NA	NA	NA	NA	NA	NA	NA
12	21410	91	1.8	Ex19DEL	NA	NA	NA	EGFR p.L858R	0	NA	NA	EGFR p.T790M	NA	NA	NA	EGFR p.G719A	NA	NA	NA	TP53 p.R267W	0	NA	NA	NA	NA	NA	NA	NA	NA	NA	NA	NA	NA	NA	NA	NA	NA	NA	NA
12	2308	114	1.5	Ex19DEL	NA	NA	NA	EGFR p.L858R	0.97	0.974349	1.7227	EGFR p.T790M	NA	NA	NA	EGFR p.G719A	NA	NA	NA	TP53 p.R267W	0.4	0.0349403	0.166447	NA	NA	NA	NA	NA	NA	NA	NA	NA	NA	NA	NA	NA	NA	NA	NA
12	1282	147	0.9	Ex19DEL	NA	NA	NA	EGFR p.L858R	0	NA	NA	EGFR p.T790M	NA	NA	NA	EGFR p.G719A	NA	NA	NA	TP53 p.R267W	0	NA	NA	NA	NA	NA	NA	NA	NA	NA	NA	NA	NA	NA	NA	NA	NA	NA	NA
12	16538	232	1.8	Ex19DEL	NA	NA	NA	EGFR p.L858R	0.1	-0.0239325	0.221589	EGFR p.T790M	0.6	0.452747	0.742436	EGFR p.G719A	NA	NA	NA	TP53 p.R267W	0	NA	NA	NA	NA	NA	NA	NA	NA	NA	NA	NA	NA	NA	NA	NA	NA	NA	NA
12	3590	287	1.8	Ex19DEL	NA	NA	NA	EGFR p.L858R	0.34	-0.144595	0.588237	EGFR p.T790M	NA	NA	NA	EGFR p.G719A	NA	NA	NA	TP53 p.R267W	0.44	0.333144	0.662022	NA	NA	NA	NA	NA	NA	NA	NA	NA	NA	NA	NA	NA	NA	NA	NA
12	4231	371	1.8	Ex19DEL	NA	NA	NA	EGFR p.L858R	0	NA	NA	EGFR p.T790M	NA	NA	NA	EGFR p.G719A	NA	NA	NA	TP53 p.R267W	0.66	0.496786	0.898634	NA	NA	NA	NA	NA	NA	NA	NA	NA	NA	NA	NA	NA	NA	NA	NA
12	4744	399	1.8	Ex19DEL	NA	NA	NA	EGFR p.L858R	1.21	0.451262	1.6942	EGFR p.T790M	0.59	-0.0194421	0.711158	EGFR p.G719A	NA	NA	NA	TP53 p.R267W	1.06	0.78727	1.21611	NA	NA	NA	NA	NA	NA	NA	NA	NA	NA	NA	NA	NA	NA	NA	NA
101	6957	89	2	Ex19DEL	4.95	3.73411	6.20692	EGFR p.L858R	0	NA	NA	EGFR p.T790M	NA	NA	NA	EGFR p.A864T	0.3	0.192652	0.61473	NA	NA	NA	NA	NA	NA	NA	NA	NA	NA	NA	NA	NA	NA	NA	NA	NA	NA	NA	NA
101	4312	117	2	Ex19DEL	7.98	5.44941	10.3288	EGFR p.L858R	0	NA	NA	EGFR p.T790M	NA	NA	NA	EGFR p.A864T	0	NA	NA	NA	NA	NA	NA	NA	NA	NA	NA	NA	NA	NA	NA	NA	NA	NA	NA	NA	NA	NA	NA
101	6630	285	2	Ex19DEL	0	NA	NA	EGFR p.L858R	0	NA	NA	EGFR p.T790M	0	NA	NA	EGFR p.A864T	0	NA	NA	NA	NA	NA	NA	NA	NA	NA	NA	NA	NA	NA	NA	NA	NA	NA	NA	NA	NA	NA	NA
101	1667	341	2	Ex19DEL	21.12	17.2293	25.0784	EGFR p.L858R	0	NA	NA	EGFR p.T790M	NA	NA	NA	EGFR p.A864T	0.22	0.186048	0.425349	NA	NA	NA	NA	NA	NA	NA	NA	NA	NA	NA	NA	NA	NA	NA	NA	NA	NA	NA	NA
101	25072	397	2	Ex19DEL	1.8	1.28987	2.32506	EGFR p.L858R	0	NA	NA	EGFR p.T790M	0.35	-0.205947	0.405947	EGFR p.A864T	0	NA	NA	NA	NA	NA	NA	NA	NA	NA	NA	NA	NA	NA	NA	NA	NA	NA	NA	NA	NA	NA	NA
101	10749	424	1.2	Ex19DEL	7.96	6.19092	9.84682	EGFR p.L858R	0	NA	NA	EGFR p.T790M	0	NA	NA	EGFR p.A864T	69.32	69.2497	73.817	NA	NA	NA	NA	NA	NA	NA	NA	NA	NA	NA	NA	NA	NA	NA	NA	NA	NA	NA	NA
101	48986	454	2	Ex19DEL	2.37	1.72972	3.03446	EGFR p.L858R	0	NA	NA	EGFR p.T790M	NA	NA	NA	EGFR p.A864T	0	NA	NA	NA	NA	NA	NA	NA	NA	NA	NA	NA	NA	NA	NA	NA	NA	NA	NA	NA	NA	NA	NA
101	19783	482	2	Ex19DEL	0.03	-0.030236	0.093248	EGFR p.L858R	0	NA	NA	EGFR p.T790M	0	NA	NA	EGFR p.A864T	0	NA	NA	NA	NA	NA	NA	NA	NA	NA	NA	NA	NA	NA	NA	NA	NA	NA	NA	NA	NA	NA	NA
101	15797	509	2	Ex19DEL	0.11	-0.0140009	0.227752	EGFR p.L858R	0	NA	NA	EGFR p.T790M	0	NA	NA	EGFR p.A864T	0	NA	NA	NA	NA	NA	NA	NA	NA	NA	NA	NA	NA	NA	NA	NA	NA	NA	NA	NA	NA	NA	NA
101	6214	565	2	Ex19DEL	0.21	0.00446977	0.420384	EGFR p.L858R	0	NA	NA	EGFR p.T790M	0	NA	NA	EGFR p.A864T	0	NA	NA	NA	NA	NA	NA	NA	NA	NA	NA	NA	NA	NA	NA	NA	NA	NA	NA	NA	NA	NA	NA
101	1848	705	2	Ex19DEL	64.71	56.9836	72.0486	EGFR p.L858R	0	NA	NA	EGFR p.T790M	0	NA	NA	EGFR p.A864T	0	NA	NA	NA	NA	NA	NA	NA	NA	NA	NA	NA	NA	NA	NA	NA	NA	NA	NA	NA	NA	NA	NA
101	10652	733	2	Ex19DEL	3.79	2.43041	5.06023	EGFR p.L858R	0	NA	NA	EGFR p.T790M	0	NA	NA	EGFR p.A864T	0	NA	NA	NA	NA	NA	NA	NA	NA	NA	NA	NA	NA	NA	NA	NA	NA	NA	NA	NA	NA	NA	NA
101	1304	761	2	Ex19DEL	5.09	-0.520991	10.6905	EGFR p.L858R	0	NA	NA	EGFR p.T790M	0	NA	NA	EGFR p.A864T	NA	NA	NA	NA	NA	NA	NA	NA	NA	NA	NA	NA	NA	NA	NA	NA	NA	NA	NA	NA	NA	NA	NA
101	5000	789	2	Ex19DEL	0	NA	NA	EGFR p.L858R	0	NA	NA	EGFR p.T790M	NA	NA	NA	EGFR p.A864T	0	NA	NA	NA	NA	NA	NA	NA	NA	NA	NA	NA	NA	NA	NA	NA	NA	NA	NA	NA	NA	NA	NA
101	62692	817	2	Ex19DEL	0	NA	NA	EGFR p.L858R	0	NA	NA	EGFR p.T790M	NA	NA	NA	EGFR p.A864T	0	NA	NA	NA	NA	NA	NA	NA	NA	NA	NA	NA	NA	NA	NA	NA	NA	NA	NA	NA	NA	NA	NA
101	4744	845	2	Ex19DEL	0	NA	NA	EGFR p.L858R	0	NA	NA	EGFR p.T790M	0.37	0.0146544	0.888258	EGFR p.A864T	0	NA	NA	NA	NA	NA	NA	NA	NA	NA	NA	NA	NA	NA	NA	NA	NA	NA	NA	NA	NA	NA	NA
101	7821	873	2	Ex19DEL	0	NA	NA	EGFR p.L858R	2.69	3.38661	4.01651	EGFR p.T790M	6.22	2.81079	9.62444	EGFR p.A864T	0	NA	NA	NA	NA	NA	NA	NA	NA	NA	NA	NA	NA	NA	NA	NA	NA	NA	NA	NA	NA	NA	NA
101	641	901	2	Ex19DEL	0.67	-0.639874	1.98216	EGFR p.L858R	0	NA	NA	EGFR p.T790M	NA	NA	NA	EGFR p.A864T	0.3	0.188308	0.415854	NA	NA	NA	NA	NA	NA	NA	NA	NA	NA	NA	NA	NA	NA	NA	NA	NA	NA	NA	NA
101	19231	929	2	Ex19DEL	0	NA	NA	EGFR p.L858R	0	NA	NA	EGFR p.T790M	0	NA	NA	EGFR p.A864T	0	NA	NA	NA	NA	NA	NA	NA	NA	NA	NA	NA	NA	NA	NA	NA	NA	NA	NA	NA	NA	NA	NA
101	5668	956	1.9	Ex19DEL	0	NA	NA	EGFR p.L858R	0	NA	NA	EGFR p.T790M	NA	NA	NA	EGFR p.A864T	0	NA	NA	NA	NA	NA	NA	NA	NA	NA	NA	NA	NA	NA	NA	NA	NA	NA	NA	NA	NA	NA	NA
101	3374	985	1.9	Ex19DEL	0.32	-0.308657	0.953818	EGFR p.L858R	0	NA	NA	EGFR p.T790M	NA	NA	NA	EGFR p.A864T	0	NA	NA	NA	NA	NA	NA	NA	NA	NA	NA	NA	NA	NA	NA	NA	NA	NA	NA	NA	NA	NA	NA
101	1754	1013	1.9	Ex19DEL	0	NA	NA	EGFR p.L858R	0	NA	NA	EGFR p.T790M	0.46	0.150809	1.00335	EGFR p.A864T	0	NA	NA	NA	NA	NA	NA	NA	NA	NA	NA	NA	NA	NA	NA	NA	NA	NA	NA	NA	NA	NA	NA
101	5533	1041	1.9	Ex19DEL	0	NA	NA	EGFR p.L858R	0	NA	NA	EGFR p.T790M	NA	NA	NA	EGFR p.A864T	0.25	-0.0375636	0.615598	NA	NA	NA	NA	NA	NA	NA	NA	NA	NA	NA	NA	NA	NA	NA	NA	NA	NA	NA	NA
101	5803	1070	1.9	Ex19DEL	0.12	-0.118078	0.364383	EGFR p.L858R	0	NA	NA	EGFR p.T790M	NA	NA	NA	EGFR p.A864T	0	NA	NA	NA	NA	NA	NA	NA	NA	NA	NA	NA	NA	NA	NA	NA	NA	NA	NA	NA	NA	NA	NA
101	1215	1097	1.9	Ex19DEL	0	NA	NA	EGFR p.L858R	0	NA	NA	EGFR p.T790M	NA	NA	NA	EGFR p.A864T	0	NA	NA	NA	NA	NA	NA	NA	NA	NA	NA	NA	NA	NA	NA	NA	NA	NA	NA	NA	NA	NA	NA
101	1619	1125	1.9	Ex19DEL	0.83	-0.314207	1.9671	EGFR p.L858R	0	NA	NA	EGFR p.T790M	NA	NA	NA	EGFR p.A864T	0	NA	NA	NA	NA	NA	NA	NA	NA	NA	NA	NA	NA	NA	NA	NA	NA	NA	NA	NA	NA	NA	NA
101	1350	1153	1.9	Ex19DEL	0	NA	NA	EGFR p.L858R	0	NA	NA	EGFR p.T790M	NA	NA	NA	EGFR p.A864T	0.66	NA	NA	NA	NA	NA	NA	NA	NA	NA	NA	NA	NA	NA	NA	NA	NA	NA	NA	NA	NA	NA	NA
103	119058	21	2	Ex19DEL	2.51	1.87985	3.17559	EGFR p.L858R	0	NA	NA	EGFR p.T790M	0	NA	NA	NA	NA	NA	NA	NA	NA	NA	NA	NA	NA	NA	NA	NA	NA	NA	NA	NA	NA	NA	NA	NA	NA	NA	NA
103	41109	49	2	Ex19DEL	3.29	2.52205	4.06071	EGFR p.L858R	0	NA	NA	EGFR p.T790M	0	NA	NA	NA	NA	NA	NA	NA	NA	NA	NA	NA	NA	NA	NA	NA	NA	NA	NA	NA	NA	NA	NA	NA	NA	NA	NA
103	70181	134	2	Ex19DEL	1.46	0.884261	2.01093	EGFR p.L858R	0	NA	NA	EGFR p.T790M	0	NA	NA	NA	NA	NA	NA	NA	NA	NA	NA	NA	NA	NA	NA	NA	NA	NA	NA	NA	NA	NA	NA	NA	NA	NA	NA
103	31486	189	2	Ex19DEL	6.89	4.89911	8.80806	EGFR p.L858R	0	NA	NA	EGFR p.T790M	3.01	2.43056	3.99524	NA	NA	NA	NA	NA	NA	NA	NA	NA	NA	NA	NA	NA	NA	NA	NA	NA	NA	NA	NA	NA	NA	NA	NA
103	44855	217	2	Ex19DEL	8.61	6.95756	10.3126	EGFR p.L858R	0.05	-0.0348006	0.234801	EGFR p.T790M	3.61	2.73049	4.63364	NA	NA	NA	NA	NA	NA	NA	NA	NA	NA	NA	NA	NA	NA	NA	NA	NA	NA	NA	NA	NA	NA	NA	NA
103	34203	244	2	Ex19DEL	0.23	-0.0295075	0.482338	EGFR p.L858R	0	NA	NA	EGFR p.T790M	0.09	-0.0219672	0.211653	NA	NA	NA	NA	NA	NA	NA	NA	NA	NA	NA	NA	NA	NA	NA	NA	NA	NA	NA	NA	NA	NA	NA	NA
103	24457	272	2	Ex19DEL	0.75	0.151553	1.34284	EGFR p.L858R	0	NA	NA	EGFR p.T790M	0.16	-0.0109428	0.270052	NA	NA	NA	NA	NA	NA	NA	NA	NA	NA	NA	NA	NA	NA	NA	NA	NA	NA	NA	NA	NA	NA	NA	NA
103	2363	300	1.8	Ex19DEL	1.42	0.183699	2.64916	EGFR p.L858R	0	NA	NA	EGFR p.T790M	0	NA	NA	NA	NA	NA	NA	NA	NA	NA	NA	NA	NA	NA	NA	NA	NA	NA	NA	NA	NA	NA	NA	NA	NA	NA	NA
103	25616	679	2	Ex19DEL	42.78	41.1708	44.3792	EGFR p.L858R	0	NA	NA	EGFR p.T790M	0.7	0.32293	1.08628	NA	NA	NA	NA	NA	NA	NA	NA	NA	NA	NA	NA	NA	NA	NA	NA	NA	NA	NA	NA	NA	NA	NA	NA
103	19615	783	2	Ex19DEL	6.37	4.3813	8.43009	EGFR p.L858R	0	NA	NA	EGFR p.T790M	4.29	3.45174	5.14546	NA	NA	NA	NA	NA	NA	NA	NA	NA	NA	NA	NA	NA	NA	NA	NA	NA	NA	NA	NA	NA	NA	NA	NA
104	31268	35	2	Ex19DEL	NA	NA	NA	EGFR p.L858R	0.05	-0.0462856	0.28667	EGFR p.T790M	0	NA	NA	EGFR p.G719S	10.25	10.0424	10.3573	EGFR p.N700T	1.36	1.21075	2.3892	BRAF p.G593V	0.41	0.271396	1.14805	EGFR p.Q701K	1.06	-0.201199	1.25383	EGFR p.A698D	0.76	0.748742	0.850631	EGFR p.L861Q	12.98	12.2434	15.5476
104	35580	117	1	Ex19DEL	NA	NA	NA	EGFR p.L858R	0	NA	NA	EGFR p.T790M	0	NA	NA	EGFR p.G719S	0.15	0.175089	0.224248	EGFR p.N700T	1.45	0.499872	2.69951	BRAF p.G593V	0.78	0.697962	1.48989	EGFR p.Q701K	1.08	0.228224	1.96652	EGFR p.A698D	0.88	0.843063	0.95657	EGFR p.L861Q	0.08	-0.0146231	0.237921
105	7283	68	2	Ex19DEL	4.34	1.56184	7.09201	EGFR p.L858R	0	NA	NA	EGFR p.T790M	0	NA	NA	EGFR p.G719S	NA	NA	NA	EGFR p.G719A	NA	NA	NA	NA	NA	NA	NA	NA	NA	NA	NA	NA	NA	NA	NA	NA	NA	NA	NA
105	7935	92	2	Ex19DEL	0	NA	NA	EGFR p.L858R	0	NA	NA	EGFR p.T790M	NA	NA	NA	EGFR p.G719S	0	NA	NA	EGFR p.G719A	0	NA	NA	NA	NA	NA	NA	NA	NA	NA	NA	NA	NA	NA	NA	NA	NA	NA	NA
105	55769	148	2	Ex19DEL	0.1	-0.0934741	0.288406	EGFR p.L858R	0	NA	NA	EGFR p.T790M	NA	NA	NA	EGFR p.G719S	0	NA	NA	EGFR p.G719A	0	NA	NA	NA	NA	NA	NA	NA	NA	NA	NA	NA	NA	NA	NA	NA	NA	NA	NA
105	8913	231	2	Ex19DEL	0	NA	NA	EGFR p.L858R	0	NA	NA	EGFR p.T790M	NA	NA	NA	EGFR p.G719S	0.98			EGFR p.G719A	0	NA	NA	NA	NA	NA	NA	NA	NA	NA	NA	NA	NA	NA	NA	NA	NA	NA	NA
105	3333	259	2	Ex19DEL	0.34	-0.321043	0.992184	EGFR p.L858R	0	NA	NA	EGFR p.T790M	0	NA	NA	EGFR p.G719S	0	NA	NA	EGFR p.G719A	0	NA	NA	NA	NA	NA	NA	NA	NA	NA	NA	NA	NA	NA	NA	NA	NA	NA	NA
105	11232	315	2	Ex19DEL	0.48	-0.459271	1.42081	EGFR p.L858R	0	NA	NA	EGFR p.T790M	NA	NA	NA	EGFR p.G719S	0	NA	NA	EGFR p.G719A	0.4			NA	NA	NA	NA	NA	NA	NA	NA	NA	NA	NA	NA	NA	NA	NA	NA
105	2464	343	2	Ex19DEL	1.76	-1.65391	5.16269	EGFR p.L858R	0	NA	NA	EGFR p.T790M	NA	NA	NA	EGFR p.G719S	0	NA	NA	EGFR p.G719A	0	NA	NA	NA	NA	NA	NA	NA	NA	NA	NA	NA	NA	NA	NA	NA	NA	NA	NA
106	18406	0	2	Ex19DEL	NA	NA	NA	EGFR p.L858R	0	NA	NA	EGFR p.T790M	0	NA	NA	EGFR p.G719S	0	NA	NA	PIK3CA p.E545A	9.76	8.57653	11.0193	TP53 p.P223A	0.1128	0.23721	0.756402	NA	NA	NA	NA	NA	NA	NA	NA	NA	NA	NA	NA
106	14348	66	2	Ex19DEL	NA	NA	NA	EGFR p.L858R	0.09	-0.0207381	0.208457	EGFR p.T790M	NA	NA	NA	EGFR p.G719S	0	NA	NA	PIK3CA p.E545A	6.94	6.11051	7.91886	TP53 p.P223A	0	NA	NA	NA	NA	NA	NA	NA	NA	NA	NA	NA	NA	NA	NA
106	5217	120	2	Ex19DEL	NA	NA	NA	EGFR p.L858R	0.18	-0.0691694	0.350658	EGFR p.T790M	0	NA	NA	EGFR p.G719S	0	NA	NA	PIK3CA p.E545A	5.63	4.78423	6.42639	TP53 p.P223A	0	NA	NA	NA	NA	NA	NA	NA	NA	NA	NA	NA	NA	NA	NA
106	4964	232	2	Ex19DEL	NA	NA	NA	EGFR p.L858R	0.08	-0.0372825	0.28242	EGFR p.T790M	0	NA	NA	EGFR p.G719S	0	NA	NA	PIK3CA p.E545A	NA	NA	NA	TP53 p.P223A	0.0493	0.0627192	0.138631	NA	NA	NA	NA	NA	NA	NA	NA	NA	NA	NA	NA
106	13986	358	2	Ex19DEL	NA	NA	NA	EGFR p.L858R	0	NA	NA	EGFR p.T790M	0	NA	NA	EGFR p.G719S	0	NA	NA	PIK3CA p.E545A	5.66	4.92972	6.46305	TP53 p.P223A	0	NA	NA	NA	NA	NA	NA	NA	NA	NA	NA	NA	NA	NA	NA
106	6703	372	2	Ex19DEL	NA	NA	NA	EGFR p.L858R	0	NA	NA	EGFR p.T790M	0	NA	NA	EGFR p.G719S	0	NA	NA	PIK3CA p.E545A	0	NA	NA	TP53 p.P223A	0.0393	0.0369206	0.163079	NA	NA	NA	NA	NA	NA	NA	NA	NA	NA	NA	NA
106	4022	400	2	Ex19DEL	NA	NA	NA	EGFR p.L858R	0	NA	NA	EGFR p.T790M	0	NA	NA	EGFR p.G719S	0	NA	NA	PIK3CA p.E545A	0	NA	NA	TP53 p.P223A	0	NA	NA	NA	NA	NA	NA	NA	NA	NA	NA	NA	NA	NA	NA
106	25000	454	2	Ex19DEL	NA	NA	NA	EGFR p.L858R	0	NA	NA	EGFR p.T790M	0.31	-0.038005	0.451977	EGFR p.G719S	NA	NA	NA	PIK3CA p.E545A	6.8	6.22062	7.36951	TP53 p.P223A	0	NA	NA	NA	NA	NA	NA	NA	NA	NA	NA	NA	NA	NA	NA
106	3590	568	2	Ex19DEL	NA	NA	NA	EGFR p.L858R	1.02	-0.0437808	1.16767	EGFR p.T790M	0	NA	NA	EGFR p.G719S	NA	NA	NA	PIK3CA p.E545A	7	6.37477	7.60997	TP53 p.P223A	0	NA	NA	NA	NA	NA	NA	NA	NA	NA	NA	NA	NA	NA	NA
106	3718	596	2	Ex19DEL	NA	NA	NA	EGFR p.L858R	0	NA	NA	EGFR p.T790M	NA	NA	NA	EGFR p.G719S	NA	NA	NA	PIK3CA p.E545A	8.7	7.9456	9.45876	TP53 p.P223A	0	NA	NA	NA	NA	NA	NA	NA	NA	NA	NA	NA	NA	NA	NA
106	3077	622	2	Ex19DEL	NA	NA	NA	EGFR p.L858R	0	NA	NA	EGFR p.T790M	NA	NA	NA	EGFR p.G719S	NA	NA	NA	PIK3CA p.E545A	5.8	5.21941	6.38085	TP53 p.P223A	0	NA	NA	NA	NA	NA	NA	NA	NA	NA	NA	NA	NA	NA	NA
106	3590	652	2	Ex19DEL	NA	NA	NA	EGFR p.L858R	0.74	-0.119846	0.957854	EGFR p.T790M	NA	NA	NA	EGFR p.G719S	NA	NA	NA	PIK3CA p.E545A	6.95	6.34899	7.64596	TP53 p.P223A	0	NA	NA	NA	NA	NA	NA	NA	NA	NA	NA	NA	NA	NA	NA
106	3974	678	2	Ex19DEL	NA	NA	NA	EGFR p.L858R	0.34	-0.140109	0.583752	EGFR p.T790M	NA	NA	NA	EGFR p.G719S	NA	NA	NA	PIK3CA p.E545A	7.23	6.55112	7.84393	TP53 p.P223A	0	NA	NA	NA	NA	NA	NA	NA	NA	NA	NA	NA	NA	NA	NA
106	3590	707	2	Ex19DEL	NA	NA	NA	EGFR p.L858R	0.63	-0.0975995	0.824559	EGFR p.T790M	NA	NA	NA	EGFR p.G719S	NA	NA	NA	PIK3CA p.E545A	7.17	6.53005	7.85893	TP53 p.P223A	0	NA	NA	NA	NA	NA	NA	NA	NA	NA	NA	NA	NA	NA	NA
106	2692	736	2	Ex19DEL	NA	NA	NA	EGFR p.L858R	0.14	-0.10982	0.477916	EGFR p.T790M	NA	NA	NA	EGFR p.G719S	NA	NA	NA	PIK3CA p.E545A	6.92	6.32026	7.69561	TP53 p.P223A	0	NA	NA	NA	NA	NA	NA	NA	NA	NA	NA	NA	NA	NA	NA
106	5256	764	2	Ex19DEL	NA	NA	NA	EGFR p.L858R	0.63	-0.019765	0.751344	EGFR p.T790M	NA	NA	NA	EGFR p.G719S	NA	NA	NA	PIK3CA p.E545A	7.17	6.55239	7.83128	TP53 p.P223A	0	NA	NA	NA	NA	NA	NA	NA	NA	NA	NA	NA	NA	NA	NA
106	1795	792	2	Ex19DEL	NA	NA	NA	EGFR p.L858R	6.93	5.7116	8.30868	EGFR p.T790M	0.18	-0.0275976	0.309416	EGFR p.G719S	NA	NA	NA	PIK3CA p.E545A	7.12	NA	NA	TP53 p.P223A	0	NA	NA	NA	NA	NA	NA	NA	NA	NA	NA	NA	NA	NA	NA
106	6613	820	1.9	Ex19DEL	NA	NA	NA	EGFR p.L858R	0	NA	NA	EGFR p.T790M	NA	NA	NA	EGFR p.G719S	NA	NA	NA	PIK3CA p.E545A	5.11	NA	NA	TP53 p.P223A	0.0534	-0.0401258	0.248459	NA	NA	NA	NA	NA	NA	NA	NA	NA	NA	NA	NA
107	7337	34	1.6	Ex19DEL	0.06	-0.0606435	0.187066	EGFR p.L858R	NA	NA	NA	EGFR p.T790M	0	NA	NA	TP53 p.C176F	3.43	3.11213	4.09248	PIK3CA p.E542K	5.76	5.10034	6.51811	EGFR p.A767P	0	NA	NA	NA	NA	NA	NA	NA	NA	NA	NA	NA	NA	NA	NA
107	8804	64	2	Ex19DEL	14.37	11.6096	17.0986	EGFR p.L858R	NA	NA	NA	EGFR p.T790M	NA	NA	NA	TP53 p.C176F	21.76	19.5437	22.4663	PIK3CA p.E542K	0.72	0.493836	1.12638	EGFR p.A767P	3.32	1.53176	5.42476	NA	NA	NA	NA	NA	NA	NA	NA	NA	NA	NA	NA
107	22826	119	2	Ex19DEL	0.22	-0.0836606	0.518916	EGFR p.L858R	NA	NA	NA	EGFR p.T790M	0	NA	NA	TP53 p.C176F	35.72	34.7458	37.2401	PIK3CA p.E542K	9.92	8.86631	10.9501	EGFR p.A767P	4.47	1.81925	5.38994	NA	NA	NA	NA	NA	NA	NA	NA	NA	NA	NA	NA
108	32174	0	2	Ex19DEL	NA	NA	NA	EGFR p.L858R	15.95	13.5291	18.1781	EGFR p.T790M	0	NA	NA	TP53 p.S241C	0.1	0.838683	1.16829	NA	NA	NA	NA	NA	NA	NA	NA	NA	NA	NA	NA	NA	NA	NA	NA	NA	NA	NA	NA
108	1486	66	2	Ex19DEL	NA	NA	NA	EGFR p.L858R	0.16	-0.0572052	0.462012	EGFR p.T790M	0	NA	NA	TP53 p.S241C	0	NA	NA	NA	NA	NA	NA	NA	NA	NA	NA	NA	NA	NA	NA	NA	NA	NA	NA	NA	NA	NA	NA
108	1159	91	2	Ex19DEL	NA	NA	NA	EGFR p.L858R	0	NA	NA	EGFR p.T790M	0.28	0.0405354	0.659555	TP53 p.S241C	0	NA	NA	NA	NA	NA	NA	NA	NA	NA	NA	NA	NA	NA	NA	NA	NA	NA	NA	NA	NA	NA	NA
108	23152	171	2	Ex19DEL	NA	NA	NA	EGFR p.L858R	0.29	-0.000492457	0.386207	EGFR p.T790M	0	NA	NA	TP53 p.S241C	0.05	0.0335465	0.159815	NA	NA	NA	NA	NA	NA	NA	NA	NA	NA	NA	NA	NA	NA	NA	NA	NA	NA	NA	NA
109	15109	0	2	Ex19DEL	NA	NA	NA	EGFR p.L858R	30.95	29.2652	33.3081	EGFR p.T790M	0.1	-0.0496358	0.360162	TP53 chr17:7578176 C>A	5.84	4.66362	6.31785	NA	NA	NA	NA	NA	NA	NA	NA	NA	NA	NA	NA	NA	NA	NA	NA	NA	NA	NA	NA
109	195201	35	2	Ex19DEL	NA	NA	NA	EGFR p.L858R	0	NA	NA	EGFR p.T790M	0.04	0.00363182	0.135415	TP53 chr17:7578176 C>A	0	NA	NA	NA	NA	NA	NA	NA	NA	NA	NA	NA	NA	NA	NA	NA	NA	NA	NA	NA	NA	NA	NA
109	4402	63	2	Ex19DEL	NA	NA	NA	EGFR p.L858R	0.5	0.0590518	0.538461	EGFR p.T790M	0	NA	NA	TP53 chr17:7578176 C>A	0	NA	NA	NA	NA	NA	NA	NA	NA	NA	NA	NA	NA	NA	NA	NA	NA	NA	NA	NA	NA	NA	NA
109	3732	91	2	Ex19DEL	NA	NA	NA	EGFR p.L858R	0	NA	NA	EGFR p.T790M	NA	NA	NA	TP53 chr17:7578176 C>A	0.28	0.206668	0.388613	NA	NA	NA	NA	NA	NA	NA	NA	NA	NA	NA	NA	NA	NA	NA	NA	NA	NA	NA	NA
109	7681	119	2	Ex19DEL	NA	NA	NA	EGFR p.L858R	0.25	-0.0119805	0.279065	EGFR p.T790M	0	NA	NA	TP53 chr17:7578176 C>A	0.77	0.54665	0.847315	NA	NA	NA	NA	NA	NA	NA	NA	NA	NA	NA	NA	NA	NA	NA	NA	NA	NA	NA	NA
109	4674	146	2	Ex19DEL	NA	NA	NA	EGFR p.L858R	0.81	0.553138	1.32589	EGFR p.T790M	0	NA	NA	TP53 chr17:7578176 C>A	0	NA	NA	NA	NA	NA	NA	NA	NA	NA	NA	NA	NA	NA	NA	NA	NA	NA	NA	NA	NA	NA	NA
109	9167	181	2	Ex19DEL	NA	NA	NA	EGFR p.L858R	1.58	0.5963	1.66914	EGFR p.T790M	0.18	-0.120401	0.404563	TP53 chr17:7578176 C>A	0	NA	NA	NA	NA	NA	NA	NA	NA	NA	NA	NA	NA	NA	NA	NA	NA	NA	NA	NA	NA	NA	NA
112	2536	35	2	Ex19DEL	NA	NA	NA	EGFR p.L858R	0.07	-0.055737	0.227679	EGFR p.T790M	0	NA	NA	NA	NA	NA	NA	NA	NA	NA	NA	NA	NA	NA	NA	NA	NA	NA	NA	NA	NA	NA	NA	NA	NA	NA	NA
112	2645	91	2	Ex19DEL	NA	NA	NA	EGFR p.L858R	0.29	-0.0367523	0.422059	EGFR p.T790M	NA	NA	NA	NA	NA	NA	NA	NA	NA	NA	NA	NA	NA	NA	NA	NA	NA	NA	NA	NA	NA	NA	NA	NA	NA	NA	NA
112	5054	203	2	Ex19DEL	NA	NA	NA	EGFR p.L858R	0	NA	NA	EGFR p.T790M	NA	NA	NA	NA	NA	NA	NA	NA	NA	NA	NA	NA	NA	NA	NA	NA	NA	NA	NA	NA	NA	NA	NA	NA	NA	NA	NA
112	21775	260	2	Ex19DEL	NA	NA	NA	EGFR p.L858R	0.21	-0.0835485	0.397224	EGFR p.T790M	0	NA	NA	NA	NA	NA	NA	NA	NA	NA	NA	NA	NA	NA	NA	NA	NA	NA	NA	NA	NA	NA	NA	NA	NA	NA	NA
112	2029	287	2	Ex19DEL	NA	NA	NA	EGFR p.L858R	0.64	-0.104693	0.841635	EGFR p.T790M	0	NA	NA	NA	NA	NA	NA	NA	NA	NA	NA	NA	NA	NA	NA	NA	NA	NA	NA	NA	NA	NA	NA	NA	NA	NA	NA
112	3188	316	2	Ex19DEL	NA	NA	NA	EGFR p.L858R	0.09	-0.0635596	0.335086	EGFR p.T790M	0	NA	NA	NA	NA	NA	NA	NA	NA	NA	NA	NA	NA	NA	NA	NA	NA	NA	NA	NA	NA	NA	NA	NA	NA	NA	NA
112	12065	343	2	Ex19DEL	NA	NA	NA	EGFR p.L858R	0.06	0.0014951	0.208395	EGFR p.T790M	0	NA	NA	NA	NA	NA	NA	NA	NA	NA	NA	NA	NA	NA	NA	NA	NA	NA	NA	NA	NA	NA	NA	NA	NA	NA	NA
113	15145	6	2	Ex19DEL	3.07	1.79586	4.30678	EGFR p.L858R	0	NA	NA	EGFR p.T790M	0	NA	NA	BRAF p.G593V	0.2	0.123825	0.175492	PIK3CA p.T1061K	0	NA	NA	EGFR p.D994E	0	NA	NA	TP53 p.Y103X	0	NA	NA	NA	NA	NA	NA	NA	NA	NA	NA
113	3732	41	2	Ex19DEL	0	NA	NA	EGFR p.L858R	0	NA	NA	EGFR p.T790M	NA	NA	NA	BRAF p.G593V	0	NA	NA	PIK3CA p.T1061K	0	NA	NA	EGFR p.D994E	0	NA	NA	TP53 p.Y103X	0	NA	NA	NA	NA	NA	NA	NA	NA	NA	NA
113	4493	68	2	Ex19DEL	0	NA	NA	EGFR p.L858R	0.17	0.0745921	0.458574	EGFR p.T790M	NA	NA	NA	BRAF p.G593V	0	NA	NA	PIK3CA p.T1061K	0	NA	NA	EGFR p.D994E	0	NA	NA	TP53 p.Y103X	0	NA	NA	NA	NA	NA	NA	NA	NA	NA	NA
113	25128	153	2	Ex19DEL	0	NA	NA	EGFR p.L858R	0	NA	NA	EGFR p.T790M	NA	NA	NA	BRAF p.G593V	0	NA	NA	PIK3CA p.T1061K	0	NA	NA	EGFR p.D994E	0	NA	NA	TP53 p.Y103X	0.96			NA	NA	NA	NA	NA	NA	NA	NA
113	4348	266	2	Ex19DEL	0	NA	NA	EGFR p.L858R	0	NA	NA	EGFR p.T790M	NA	NA	NA	BRAF p.G593V	0	NA	NA	PIK3CA p.T1061K	0.5	0.376444	0.627837	EGFR p.D994E	0.24	0.223096	0.377411	TP53 p.Y103X	0.9			NA	NA	NA	NA	NA	NA	NA	NA
113	2500	322	2	Ex19DEL	0.87	-0.328932	2.06053	EGFR p.L858R	0	NA	NA	EGFR p.T790M	NA	NA	NA	BRAF p.G593V	0	NA	NA	PIK3CA p.T1061K	0	NA	NA	EGFR p.D994E	0	NA	NA	TP53 p.Y103X	0	NA	NA	NA	NA	NA	NA	NA	NA	NA	NA
113	3116	345	2	Ex19DEL	91.3	84.6558	97.9529	EGFR p.L858R	1.2	-0.227529	1.52513	EGFR p.T790M	0	NA	NA	BRAF p.G593V	0	NA	NA	PIK3CA p.T1061K	0	NA	NA	EGFR p.D994E	0	NA	NA	TP53 p.Y103X	0	NA	NA	NA	NA	NA	NA	NA	NA	NA	NA
113	4891	461	2	Ex19DEL	7.69	4.67188	10.7127	EGFR p.L858R	0	NA	NA	EGFR p.T790M	0	NA	NA	BRAF p.G593V	0	NA	NA	PIK3CA p.T1061K	0.03	0.0438982	0.158173	EGFR p.D994E	0.23	0.215208	0.379924	TP53 p.Y103X	0	NA	NA	NA	NA	NA	NA	NA	NA	NA	NA
113	17355	489	2	Ex19DEL	2.5	1.15808	3.84192	EGFR p.L858R	0	NA	NA	EGFR p.T790M	0	NA	NA	BRAF p.G593V	0	NA	NA	PIK3CA p.T1061K	0	NA	NA	EGFR p.D994E	0.45	0.399954	0.604742	TP53 p.Y103X	0	NA	NA	NA	NA	NA	NA	NA	NA	NA	NA
113	19710	517	2	Ex19DEL	0.38	-0.146847	0.913131	EGFR p.L858R	0	NA	NA	EGFR p.T790M	NA	NA	NA	BRAF p.G593V	0	NA	NA	PIK3CA p.T1061K	2.44	0.871348	2.74504	EGFR p.D994E	0.07	-0.116785	0.36039	TP53 p.Y103X	0	NA	NA	NA	NA	NA	NA	NA	NA	NA	NA
113	2692	545	2	Ex19DEL	0.53	-0.502545	1.55518	EGFR p.L858R	0	NA	NA	EGFR p.T790M	0.13	-0.0470573	0.28201	BRAF p.G593V	0	NA	NA	PIK3CA p.T1061K	0	NA	NA	EGFR p.D994E	0	NA	NA	TP53 p.Y103X	0	NA	NA	NA	NA	NA	NA	NA	NA	NA	NA
113	9359	572	2	Ex19DEL	0	NA	NA	EGFR p.L858R	0	NA	NA	EGFR p.T790M	NA	NA	NA	BRAF p.G593V	0	NA	NA	PIK3CA p.T1061K	0	NA	NA	EGFR p.D994E	0.25	0.21997	0.383839	TP53 p.Y103X	0	NA	NA	NA	NA	NA	NA	NA	NA	NA	NA
113	5256	601	2	Ex19DEL	0	NA	NA	EGFR p.L858R	0	NA	NA	EGFR p.T790M	NA	NA	NA	BRAF p.G593V	0	NA	NA	PIK3CA p.T1061K	0	NA	NA	EGFR p.D994E	0.26	0.214348	0.388219	TP53 p.Y103X	2.15			NA	NA	NA	NA	NA	NA	NA	NA
113	18718	629	2	Ex19DEL	0	NA	NA	EGFR p.L858R	0	NA	NA	EGFR p.T790M	NA	NA	NA	BRAF p.G593V	0	NA	NA	PIK3CA p.T1061K	0	NA	NA	EGFR p.D994E	0	NA	NA	TP53 p.Y103X	0	NA	NA	NA	NA	NA	NA	NA	NA	NA	NA
113	4615	657	2	Ex19DEL	0	NA	NA	EGFR p.L858R	0	NA	NA	EGFR p.T790M	NA	NA	NA	BRAF p.G593V	0	NA	NA	PIK3CA p.T1061K	0	NA	NA	EGFR p.D994E	0	NA	NA	TP53 p.Y103X	0	NA	NA	NA	NA	NA	NA	NA	NA	NA	NA
113	4487	685	2	Ex19DEL	0	NA	NA	EGFR p.L858R	0	NA	NA	EGFR p.T790M	0	NA	NA	BRAF p.G593V	0	NA	NA	PIK3CA p.T1061K	0	NA	NA	EGFR p.D994E	0	NA	NA	TP53 p.Y103X	0	NA	NA	NA	NA	NA	NA	NA	NA	NA	NA
113	19703	741	1.9	Ex19DEL	0.06	-0.0594788	0.183471	EGFR p.L858R	0	NA	NA	EGFR p.T790M	NA	NA	NA	BRAF p.G593V	0	NA	NA	PIK3CA p.T1061K	0.07	-0.0314582	0.194724	EGFR p.D994E	0	NA	NA	TP53 p.Y103X	0	NA	NA	NA	NA	NA	NA	NA	NA	NA	NA
113	1754	769	1.9	Ex19DEL	0	NA	NA	EGFR p.L858R	0	NA	NA	EGFR p.T790M	0.64	0.133303	0.88785	BRAF p.G593V	0	NA	NA	PIK3CA p.T1061K	0	NA	NA	EGFR p.D994E	0	NA	NA	TP53 p.Y103X	2.92			NA	NA	NA	NA	NA	NA	NA	NA
113	1754	797	1.9	Ex19DEL	0.22	-0.207333	0.640233	EGFR p.L858R	0	NA	NA	EGFR p.T790M	NA	NA	NA	BRAF p.G593V	0	NA	NA	PIK3CA p.T1061K	0	NA	NA	EGFR p.D994E	0	NA	NA	TP53 p.Y103X	1.27			NA	NA	NA	NA	NA	NA	NA	NA
113	1484	826	1.9	Ex19DEL	0	NA	NA	EGFR p.L858R	0	NA	NA	EGFR p.T790M	NA	NA	NA	BRAF p.G593V	0	NA	NA	PIK3CA p.T1061K	0	NA	NA	EGFR p.D994E	0	NA	NA	TP53 p.Y103X	1.81			NA	NA	NA	NA	NA	NA	NA	NA
113	1350	852	1.9	Ex19DEL	0	NA	NA	EGFR p.L858R	0	NA	NA	EGFR p.T790M	NA	NA	NA	BRAF p.G593V	0	NA	NA	PIK3CA p.T1061K	0	NA	NA	EGFR p.D994E	0	NA	NA	TP53 p.Y103X	2.36			NA	NA	NA	NA	NA	NA	NA	NA
113	3374	881	1.9	Ex19DEL	0	NA	NA	EGFR p.L858R	0	NA	NA	EGFR p.T790M	NA	NA	NA	BRAF p.G593V	0	NA	NA	PIK3CA p.T1061K	0	NA	NA	EGFR p.D994E	0	NA	NA	TP53 p.Y103X	2.43			NA	NA	NA	NA	NA	NA	NA	NA
113	1754	908	1.9	Ex19DEL	0	NA	NA	EGFR p.L858R	0	NA	NA	EGFR p.T790M	NA	NA	NA	BRAF p.G593V	0	NA	NA	PIK3CA p.T1061K	0	NA	NA	EGFR p.D994E	0	NA	NA	TP53 p.Y103X	3.49			NA	NA	NA	NA	NA	NA	NA	NA
113	0	1049	0.9	Ex19DEL	0	NA	NA	EGFR p.L858R	0	NA	NA	EGFR p.T790M	0	NA	NA	BRAF p.G593V	0	NA	NA	PIK3CA p.T1061K	0.3			EGFR p.D994E	0	NA	NA	TP53 p.Y103X	0	NA	NA	NA	NA	NA	NA	NA	NA	NA	NA
113	0	1132	0.9	Ex19DEL	0	NA	NA	EGFR p.L858R	0	NA	NA	EGFR p.T790M	0	NA	NA	BRAF p.G593V	0.1	NA	NA	PIK3CA p.T1061K	0.2			EGFR p.D994E	0	NA	NA	TP53 p.Y103X	0	NA	NA	NA	NA	NA	NA	NA	NA	NA	NA
113	7123	1218	0.9	Ex19DEL	0	NA	NA	EGFR p.L858R	0	NA	NA	EGFR p.T790M	0	NA	NA	BRAF p.G593V	0	NA	NA	PIK3CA p.T1061K	0	NA	NA	EGFR p.D994E	0.01			TP53 p.Y103X	0.58			NA	NA	NA	NA	NA	NA	NA	NA
113	3276	1300	0.9	Ex19DEL	0	NA	NA	EGFR p.L858R	0.04	NA	NA	EGFR p.T790M	0	NA	NA	BRAF p.G593V	0	NA	NA	PIK3CA p.T1061K	0	NA	NA	EGFR p.D994E	0	NA	NA	TP53 p.Y103X	0.59			NA	NA	NA	NA	NA	NA	NA	NA
113	0	1385	0.9	Ex19DEL	0	NA	NA	EGFR p.L858R	0	NA	NA	EGFR p.T790M	0	NA	NA	BRAF p.G593V	0	NA	NA	PIK3CA p.T1061K	0	NA	NA	EGFR p.D994E	0	NA	NA	TP53 p.Y103X	0	NA	NA	NA	NA	NA	NA	NA	NA	NA	NA
113	1567	1413	0.9	Ex19DEL	0	NA	NA	EGFR p.L858R	0.03	NA	NA	EGFR p.T790M	0	NA	NA	BRAF p.G593V	0	NA	NA	PIK3CA p.T1061K	0	NA	NA	EGFR p.D994E	0	NA	NA	TP53 p.Y103X	0.02			NA	NA	NA	NA	NA	NA	NA	NA
113	2692	1441	1	Ex19DEL	0	NA	NA	EGFR p.L858R	0	NA	NA	EGFR p.T790M	0	NA	NA	BRAF p.G593V	0	NA	NA	PIK3CA p.T1061K	0.2			EGFR p.D994E	0	NA	NA	TP53 p.Y103X	0.08			NA	NA	NA	NA	NA	NA	NA	NA
113	385	1469	1	Ex19DEL	0	NA	NA	EGFR p.L858R	0	NA	NA	EGFR p.T790M	0	NA	NA	BRAF p.G593V	0.1	NA	NA	PIK3CA p.T1061K	0	NA	NA	EGFR p.D994E	0	NA	NA	TP53 p.Y103X	0	NA	NA	NA	NA	NA	NA	NA	NA	NA	NA
113	6268	1540	0.9	Ex19DEL	0	NA	NA	EGFR p.L858R	0	NA	NA	EGFR p.T790M	0	NA	NA	BRAF p.G593V	0	NA	NA	PIK3CA p.T1061K	0	NA	NA	EGFR p.D994E	0.01			TP53 p.Y103X	0.19			NA	NA	NA	NA	NA	NA	NA	NA
113	4701	1643	0.9	Ex19DEL	0	NA	NA	EGFR p.L858R	0	NA	NA	EGFR p.T790M	0	NA	NA	BRAF p.G593V	0	NA	NA	PIK3CA p.T1061K	0	NA	NA	EGFR p.D994E	0	NA	NA	TP53 p.Y103X	0.61			NA	NA	NA	NA	NA	NA	NA	NA
115	543	0	2	NA	NA	NA	NA	EGFR p.L858R	14.78	11.4427	17.7282	EGFR p.T790M	0	NA	NA	NA	NA	NA	NA	NA	NA	NA	NA	NA	NA	NA	NA	NA	NA	NA	NA	NA	NA	NA	NA	NA	NA	NA	NA
115	9964	35	2	NA	NA	NA	NA	EGFR p.L858R	15.93	13.9067	17.9352	EGFR p.T790M	0	NA	NA	NA	NA	NA	NA	NA	NA	NA	NA	NA	NA	NA	NA	NA	NA	NA	NA	NA	NA	NA	NA	NA	NA	NA	NA
115	2826	63	1	NA	NA	NA	NA	EGFR p.L858R	0.34	-0.299628	1.06629	EGFR p.T790M	0	NA	NA	NA	NA	NA	NA	NA	NA	NA	NA	NA	NA	NA	NA	NA	NA	NA	NA	NA	NA	NA	NA	NA	NA	NA	NA
115	725	88	1	NA	NA	NA	NA	EGFR p.L858R	0	NA	NA	EGFR p.T790M	0.44	0.192859	1.00737	NA	NA	NA	NA	NA	NA	NA	NA	NA	NA	NA	NA	NA	NA	NA	NA	NA	NA	NA	NA	NA	NA	NA	NA
115	8225	120	2	NA	NA	NA	NA	EGFR p.L858R	0.11	-0.105261	0.3248	EGFR p.T790M	0	NA	NA	NA	NA	NA	NA	NA	NA	NA	NA	NA	NA	NA	NA	NA	NA	NA	NA	NA	NA	NA	NA	NA	NA	NA	NA
115	3406	147	2	NA	NA	NA	NA	EGFR p.L858R	0.32	-0.0499408	0.473565	EGFR p.T790M	0	NA	NA	NA	NA	NA	NA	NA	NA	NA	NA	NA	NA	NA	NA	NA	NA	NA	NA	NA	NA	NA	NA	NA	NA	NA	NA
116	1957	-1	2	Ex19DEL	3.93	1.41858	5.35065	EGFR p.L858R	0.415	-0.312367	1.0851	EGFR p.T790M	0	NA	NA	EGFR p.G719S	0	NA	NA	NA	NA	NA	NA	NA	NA	NA	NA	NA	NA	NA	NA	NA	NA	NA	NA	NA	NA	NA	NA
116	2271	35	2	Ex19DEL	2.71	0.502785	4.29722	EGFR p.L858R	NA	NA	NA	EGFR p.T790M	0.46	-0.438302	1.35573	EGFR p.G719S	0	NA	NA	NA	NA	NA	NA	NA	NA	NA	NA	NA	NA	NA	NA	NA	NA	NA	NA	NA	NA	NA	NA
116	1377	63	2	Ex19DEL	7.06	4.73547	10.4621	EGFR p.L858R	NA	NA	NA	EGFR p.T790M	0	NA	NA	EGFR p.G719S	0	NA	NA	NA	NA	NA	NA	NA	NA	NA	NA	NA	NA	NA	NA	NA	NA	NA	NA	NA	NA	NA	NA
116	3152	175	2	Ex19DEL	3.33	1.44129	5.43371	EGFR p.L858R	0	NA	NA	EGFR p.T790M	0	NA	NA	EGFR p.G719S	0.54			NA	NA	NA	NA	NA	NA	NA	NA	NA	NA	NA	NA	NA	NA	NA	NA	NA	NA	NA	NA
116	1957	203	2	Ex19DEL	4.72	1.61762	6.61284	EGFR p.L858R	NA	NA	NA	EGFR p.T790M	0	NA	NA	EGFR p.G719S	NA	NA	NA	NA	NA	NA	NA	NA	NA	NA	NA	NA	NA	NA	NA	NA	NA	NA	NA	NA	NA	NA	NA
116	2065	230	2	Ex19DEL	3.26	2.18626	5.63267	EGFR p.L858R	0	NA	NA	EGFR p.T790M	0	NA	NA	EGFR p.G719S	NA	NA	NA	NA	NA	NA	NA	NA	NA	NA	NA	NA	NA	NA	NA	NA	NA	NA	NA	NA	NA	NA	NA
116	1703	259	2	Ex19DEL	16.66	12.0561	21.5574	EGFR p.L858R	0	NA	NA	EGFR p.T790M	0	NA	NA	NA	NA	NA	NA	NA	NA	NA	NA	NA	NA	NA	NA	NA	NA	NA	NA	NA	NA	NA	NA	NA	NA	NA	NA
117	2645	-1	2	Ex19DEL	65.65	63.0857	68.1643	EGFR p.L858R	0	NA	NA	EGFR p.T790M	1.62	1.25598	2.13273	EGFR p.G719S	NA	NA	NA	TP53 p.R248Q	30.9	30.7459	36.0148	PIK3CA p.T1061K	0	NA	NA	NA	NA	NA	NA	NA	NA	NA	NA	NA	NA	NA	NA
117	10181	7	1	Ex19DEL	0.77	0.018128	1.50859	EGFR p.L858R	0	NA	NA	EGFR p.T790M	0	NA	NA	EGFR p.G719S	NA	NA	NA	TP53 p.R248Q	0	NA	NA	PIK3CA p.T1061K	0	NA	NA	NA	NA	NA	NA	NA	NA	NA	NA	NA	NA	NA	NA
117	725	35	1	Ex19DEL	2.27	-2.13091	6.67636	EGFR p.L858R	0	NA	NA	EGFR p.T790M	0	NA	NA	EGFR p.G719S	0	NA	NA	TP53 p.R248Q	1.85	0.934804	2.05357	PIK3CA p.T1061K	3.67	1.02527	4.00887	NA	NA	NA	NA	NA	NA	NA	NA	NA	NA	NA	NA
117	2391	140	2	Ex19DEL	1.8	-0.672769	4.27637	EGFR p.L858R	0	NA	NA	EGFR p.T790M	0	NA	NA	EGFR p.G719S	0	NA	NA	TP53 p.R248Q	0	NA	NA	PIK3CA p.T1061K	0	NA	NA	NA	NA	NA	NA	NA	NA	NA	NA	NA	NA	NA	NA
117	688	175	1	Ex19DEL	1.96	-1.84449	5.76606	EGFR p.L858R	0	NA	NA	EGFR p.T790M	0	NA	NA	EGFR p.G719S	0	NA	NA	TP53 p.R248Q	0	NA	NA	PIK3CA p.T1061K	3.72	1.28998	4.54984	NA	NA	NA	NA	NA	NA	NA	NA	NA	NA	NA	NA
117	109	203	1	Ex19DEL	3.45	-3.19279	10.0893	EGFR p.L858R	0	NA	NA	EGFR p.T790M	0	NA	NA	EGFR p.G719S	2.94			TP53 p.R248Q	0	NA	NA	PIK3CA p.T1061K	0.5	0.398955	0.596581	NA	NA	NA	NA	NA	NA	NA	NA	NA	NA	NA	NA
119	14167	0	2	Ex19DEL	0.64	0.26342	1.01863	EGFR p.L858R	0	NA	NA	EGFR p.T790M	NA	NA	NA	NA	NA	NA	NA	NA	NA	NA	NA	NA	NA	NA	NA	NA	NA	NA	NA	NA	NA	NA	NA	NA	NA	NA	NA
119	2826	35	2	Ex19DEL	0	NA	NA	EGFR p.L858R	0	NA	NA	EGFR p.T790M	NA	NA	NA	NA	NA	NA	NA	NA	NA	NA	NA	NA	NA	NA	NA	NA	NA	NA	NA	NA	NA	NA	NA	NA	NA	NA	NA
119	3225	63	2	Ex19DEL	0	NA	NA	EGFR p.L858R	0	NA	NA	EGFR p.T790M	NA	NA	NA	NA	NA	NA	NA	NA	NA	NA	NA	NA	NA	NA	NA	NA	NA	NA	NA	NA	NA	NA	NA	NA	NA	NA	NA
119	5254	91	2	Ex19DEL	0.39	-0.374962	1.15928	EGFR p.L858R	0	NA	NA	EGFR p.T790M	NA	NA	NA	NA	NA	NA	NA	NA	NA	NA	NA	NA	NA	NA	NA	NA	NA	NA	NA	NA	NA	NA	NA	NA	NA	NA	NA
119	4819	119	2	Ex19DEL	0.97	-0.368141	2.30989	EGFR p.L858R	0	NA	NA	EGFR p.T790M	0	NA	NA	NA	NA	NA	NA	NA	NA	NA	NA	NA	NA	NA	NA	NA	NA	NA	NA	NA	NA	NA	NA	NA	NA	NA	NA
119	2971	231	2	Ex19DEL	9.77	4.26895	15.2001	EGFR p.L858R	0	NA	NA	EGFR p.T790M	NA	NA	NA	NA	NA	NA	NA	NA	NA	NA	NA	NA	NA	NA	NA	NA	NA	NA	NA	NA	NA	NA	NA	NA	NA	NA	NA
119	6087	259	2	Ex19DEL	7.66	5.14624	10.167	EGFR p.L858R	0	NA	NA	EGFR p.T790M	0	NA	NA	NA	NA	NA	NA	NA	NA	NA	NA	NA	NA	NA	NA	NA	NA	NA	NA	NA	NA	NA	NA	NA	NA	NA	NA
120	5109	0	2	Ex19DEL	0.2	-0.076832	0.476432	EGFR p.L858R	10.11	7.68739	10.9824	EGFR p.T790M	0	NA	NA	TP53 p.H179R	2.72	1.91098	3.10612	NA	NA	NA	NA	NA	NA	NA	NA	NA	NA	NA	NA	NA	NA	NA	NA	NA	NA	NA	NA
120	1154	37	2	Ex19DEL	0	NA	NA	EGFR p.L858R	0	NA	NA	EGFR p.T790M	0	NA	NA	TP53 p.H179R	0	NA	NA	NA	NA	NA	NA	NA	NA	NA	NA	NA	NA	NA	NA	NA	NA	NA	NA	NA	NA	NA	NA
120	1154	63	2	Ex19DEL	0	NA	NA	EGFR p.L858R	0	NA	NA	EGFR p.T790M	0	NA	NA	TP53 p.H179R	0.86	0.933893	1.45823	NA	NA	NA	NA	NA	NA	NA	NA	NA	NA	NA	NA	NA	NA	NA	NA	NA	NA	NA	NA
120	385	91	2	Ex19DEL	0	NA	NA	EGFR p.L858R	1.52	-3.54945	6.67976	EGFR p.T790M	0	NA	NA	TP53 p.H179R	0	NA	NA	NA	NA	NA	NA	NA	NA	NA	NA	NA	NA	NA	NA	NA	NA	NA	NA	NA	NA	NA	NA
120	1795	121	2	Ex19DEL	0	NA	NA	EGFR p.L858R	0.36	-0.157138	0.61301	EGFR p.T790M	NA	NA	NA	TP53 p.H179R	0.86	0.660349	1.14391	NA	NA	NA	NA	NA	NA	NA	NA	NA	NA	NA	NA	NA	NA	NA	NA	NA	NA	NA	NA
120	1993	203	2	Ex19DEL	6.93	5.00188	8.98858	EGFR p.L858R	10.15	8.14791	12.2422	EGFR p.T790M	1.43	0.744596	2.08529	TP53 p.H179R	9.6	9.06187	10.5524	NA	NA	NA	NA	NA	NA	NA	NA	NA	NA	NA	NA	NA	NA	NA	NA	NA	NA	NA	NA
120	1196	233	2	Ex19DEL	6.87	3.93825	9.71363	EGFR p.L858R	4.34	3.16282	6.46122	EGFR p.T790M	0	NA	NA	TP53 p.H179R	3.99	1.37105	2.02046	NA	NA	NA	NA	NA	NA	NA	NA	NA	NA	NA	NA	NA	NA	NA	NA	NA	NA	NA	NA
120	2355	261	2	Ex19DEL	50.54	46.921	54.1749	EGFR p.L858R	17.31	15.4661	19.4759	EGFR p.T790M	4.14	3.10604	5.6729	TP53 p.H179R	16.28	15.185	17.197	NA	NA	NA	NA	NA	NA	NA	NA	NA	NA	NA	NA	NA	NA	NA	NA	NA	NA	NA	NA
122	11920	0	2	Ex19DEL	2.94	1.51009	4.32932	EGFR p.L858R	NA	NA	NA	EGFR p.T790M	NA	NA	NA	TP53 p.G105V	0.58	0.427612	0.763603	NA	NA	NA	NA	NA	NA	NA	NA	NA	NA	NA	NA	NA	NA	NA	NA	NA	NA	NA	NA
122	3007	37	2	Ex19DEL	1.32	-0.495765	3.12734	EGFR p.L858R	NA	NA	NA	EGFR p.T790M	0.35	0.245203	0.560339	TP53 p.G105V	0	NA	NA	NA	NA	NA	NA	NA	NA	NA	NA	NA	NA	NA	NA	NA	NA	NA	NA	NA	NA	NA	NA
122	1522	63	2	Ex19DEL	2.42	-0.285082	5.12379	EGFR p.L858R	NA	NA	NA	EGFR p.T790M	NA	NA	NA	TP53 p.G105V	0	NA	NA	NA	NA	NA	NA	NA	NA	NA	NA	NA	NA	NA	NA	NA	NA	NA	NA	NA	NA	NA	NA
122	3587	149	2	Ex19DEL	0.85	-0.806506	2.50142	EGFR p.L858R	NA	NA	NA	EGFR p.T790M	0.61	0.206971	1.18809	TP53 p.G105V	0	NA	NA	NA	NA	NA	NA	NA	NA	NA	NA	NA	NA	NA	NA	NA	NA	NA	NA	NA	NA	NA	NA
122	2899	177	2	Ex19DEL	1.04	-0.989338	3.07267	EGFR p.L858R	NA	NA	NA	EGFR p.T790M	NA	NA	NA	TP53 p.G105V	0	NA	NA	NA	NA	NA	NA	NA	NA	NA	NA	NA	NA	NA	NA	NA	NA	NA	NA	NA	NA	NA	NA
122	4529	205	2	Ex19DEL	0	NA	NA	EGFR p.L858R	NA	NA	NA	EGFR p.T790M	NA	NA	NA	TP53 p.G105V	0	NA	NA	NA	NA	NA	NA	NA	NA	NA	NA	NA	NA	NA	NA	NA	NA	NA	NA	NA	NA	NA	NA
122	4058	234	2	Ex19DEL	0.59	-0.225931	1.40936	EGFR p.L858R	NA	NA	NA	EGFR p.T790M	NA	NA	NA	TP53 p.G105V	0.05	0.0252481	0.169304	NA	NA	NA	NA	NA	NA	NA	NA	NA	NA	NA	NA	NA	NA	NA	NA	NA	NA	NA	NA
122	6667	260	2	Ex19DEL	0.09	-0.0891347	0.275008	EGFR p.L858R	NA	NA	NA	EGFR p.T790M	0	NA	NA	TP53 p.G105V	0	NA	NA	NA	NA	NA	NA	NA	NA	NA	NA	NA	NA	NA	NA	NA	NA	NA	NA	NA	NA	NA	NA
122	25256	288	2	Ex19DEL	0	NA	NA	EGFR p.L858R	NA	NA	NA	EGFR p.T790M	NA	NA	NA	TP53 p.G105V	0	NA	NA	NA	NA	NA	NA	NA	NA	NA	NA	NA	NA	NA	NA	NA	NA	NA	NA	NA	NA	NA	NA
122	2436	317	2	Ex19DEL	0.14	-0.131683	0.406408	EGFR p.L858R	NA	NA	NA	EGFR p.T790M	0.61	0.366243	0.64236	TP53 p.G105V	0	NA	NA	NA	NA	NA	NA	NA	NA	NA	NA	NA	NA	NA	NA	NA	NA	NA	NA	NA	NA	NA	NA
122	449	345	2	Ex19DEL	0	NA	NA	EGFR p.L858R	NA	NA	NA	EGFR p.T790M	NA	NA	NA	TP53 p.G105V	0	NA	NA	NA	NA	NA	NA	NA	NA	NA	NA	NA	NA	NA	NA	NA	NA	NA	NA	NA	NA	NA	NA
122	513	372	2	Ex19DEL	0	NA	NA	EGFR p.L858R	NA	NA	NA	EGFR p.T790M	NA	NA	NA	TP53 p.G105V	0	NA	NA	NA	NA	NA	NA	NA	NA	NA	NA	NA	NA	NA	NA	NA	NA	NA	NA	NA	NA	NA	NA
122	6667	401	2	Ex19DEL	0	NA	NA	EGFR p.L858R	NA	NA	NA	EGFR p.T790M	0	NA	NA	TP53 p.G105V	0.44	0.379903	0.620704	NA	NA	NA	NA	NA	NA	NA	NA	NA	NA	NA	NA	NA	NA	NA	NA	NA	NA	NA	NA
122	10059	427	1.3	Ex19DEL	0.1	-0.0965773	0.297987	EGFR p.L858R	NA	NA	NA	EGFR p.T790M	NA	NA	NA	TP53 p.G105V	0	NA	NA	NA	NA	NA	NA	NA	NA	NA	NA	NA	NA	NA	NA	NA	NA	NA	NA	NA	NA	NA	NA
122	1754	456	1.9	Ex19DEL	0.27	-0.256668	0.792861	EGFR p.L858R	NA	NA	NA	EGFR p.T790M	NA	NA	NA	TP53 p.G105V	0	NA	NA	NA	NA	NA	NA	NA	NA	NA	NA	NA	NA	NA	NA	NA	NA	NA	NA	NA	NA	NA	NA
122	675	472	1.9	Ex19DEL	1.09	-0.135879	2.30194	EGFR p.L858R	NA	NA	NA	EGFR p.T790M	NA	NA	NA	TP53 p.G105V	0	NA	NA	NA	NA	NA	NA	NA	NA	NA	NA	NA	NA	NA	NA	NA	NA	NA	NA	NA	NA	NA	NA
122	1215	519	1.9	Ex19DEL	0.55	-0.208255	1.29817	EGFR p.L858R	NA	NA	NA	EGFR p.T790M	NA	NA	NA	TP53 p.G105V	0	NA	NA	NA	NA	NA	NA	NA	NA	NA	NA	NA	NA	NA	NA	NA	NA	NA	NA	NA	NA	NA	NA
122	7407.41	1134	1.9	Ex19DEL	2	NA	NA	EGFR p.L858R	NA	NA	NA	EGFR p.T790M	0	NA	NA	TP53 p.G105V	3			NA	NA	NA	NA	NA	NA	NA	NA	NA	NA	NA	NA	NA	NA	NA	NA	NA	NA	NA	NA
122	7407.41	1248	1.9	Ex19DEL	48.5	NA	NA	EGFR p.L858R	NA	NA	NA	EGFR p.T790M	0	NA	NA	TP53 p.G105V	74			NA	NA	NA	NA	NA	NA	NA	NA	NA	NA	NA	NA	NA	NA	NA	NA	NA	NA	NA	NA
123	4638	0	2	Ex19DEL	0.27	-0.103799	0.644339	EGFR p.L858R	0	NA	NA	EGFR p.T790M	NA	NA	NA	PIK3CA p.T1052K	2.02	1.65435	2.34251	NA	NA	NA	NA	NA	NA	NA	NA	NA	NA	NA	NA	NA	NA	NA	NA	NA	NA	NA	NA
123	3696	34	2	Ex19DEL	0.34	-0.325396	1.00567	EGFR p.L858R	0	NA	NA	EGFR p.T790M	NA	NA	NA	PIK3CA p.T1052K	0	NA	NA	NA	NA	NA	NA	NA	NA	NA	NA	NA	NA	NA	NA	NA	NA	NA	NA	NA	NA	NA	NA
123	3841	62	2	Ex19DEL	0	NA	NA	EGFR p.L858R	0	NA	NA	EGFR p.T790M	NA	NA	NA	PIK3CA p.T1052K	0	NA	NA	NA	NA	NA	NA	NA	NA	NA	NA	NA	NA	NA	NA	NA	NA	NA	NA	NA	NA	NA	NA
123	6522	146	2	Ex19DEL	0.09	-0.0828285	0.25554	EGFR p.L858R	0	NA	NA	EGFR p.T790M	NA	NA	NA	PIK3CA p.T1052K	0	NA	NA	NA	NA	NA	NA	NA	NA	NA	NA	NA	NA	NA	NA	NA	NA	NA	NA	NA	NA	NA	NA
123	5326	174	2	Ex19DEL	0	NA	NA	EGFR p.L858R	0	NA	NA	EGFR p.T790M	NA	NA	NA	PIK3CA p.T1052K	0	NA	NA	NA	NA	NA	NA	NA	NA	NA	NA	NA	NA	NA	NA	NA	NA	NA	NA	NA	NA	NA	NA
123	2717	202	2	Ex19DEL	0.35	-0.333304	1.03017	EGFR p.L858R	0	NA	NA	EGFR p.T790M	NA	NA	NA	PIK3CA p.T1052K	0	NA	NA	NA	NA	NA	NA	NA	NA	NA	NA	NA	NA	NA	NA	NA	NA	NA	NA	NA	NA	NA	NA
124	5109	0	2	Ex19DEL	0.15	-0.146114	0.450992	EGFR p.L858R	1.01	0.264821	1.74957	EGFR p.T790M	NA	NA	NA	TP53 p.L257R	8.83	6.42039	10.6134	NA	NA	NA	NA	NA	NA	NA	NA	NA	NA	NA	NA	NA	NA	NA	NA	NA	NA	NA	NA
124	6051	34	2	Ex19DEL	0	NA	NA	EGFR p.L858R	0	NA	NA	EGFR p.T790M	NA	NA	NA	TP53 p.L257R	0	NA	NA	NA	NA	NA	NA	NA	NA	NA	NA	NA	NA	NA	NA	NA	NA	NA	NA	NA	NA	NA	NA
124	3877	56	2	Ex19DEL	0	NA	NA	EGFR p.L858R	0	NA	NA	EGFR p.T790M	NA	NA	NA	TP53 p.L257R	0	NA	NA	NA	NA	NA	NA	NA	NA	NA	NA	NA	NA	NA	NA	NA	NA	NA	NA	NA	NA	NA	NA
124	8514	118	2	Ex19DEL	0	NA	NA	EGFR p.L858R	0.42	-0.175929	0.696097	EGFR p.T790M	NA	NA	NA	TP53 p.L257R	0	NA	NA	NA	NA	NA	NA	NA	NA	NA	NA	NA	NA	NA	NA	NA	NA	NA	NA	NA	NA	NA	NA
124	1848	146	2	Ex19DEL	0	NA	NA	EGFR p.L858R	0	NA	NA	EGFR p.T790M	NA	NA	NA	TP53 p.L257R	0.1	0.0317391	0.174766	NA	NA	NA	NA	NA	NA	NA	NA	NA	NA	NA	NA	NA	NA	NA	NA	NA	NA	NA	NA
124	4312	174	2	Ex19DEL	0.36	-0.345292	1.06731	EGFR p.L858R	0.78	0.0433624	1.61306	EGFR p.T790M	NA	NA	NA	TP53 p.L257R	0	NA	NA	NA	NA	NA	NA	NA	NA	NA	NA	NA	NA	NA	NA	NA	NA	NA	NA	NA	NA	NA	NA
124	3768	202	2	Ex19DEL	0.31	-0.292661	0.904282	EGFR p.L858R	0.49	-0.0933436	0.68354	EGFR p.T790M	NA	NA	NA	TP53 p.L257R	0	NA	NA	NA	NA	NA	NA	NA	NA	NA	NA	NA	NA	NA	NA	NA	NA	NA	NA	NA	NA	NA	NA
125	3841	0	2	Ex19DEL	NA	NA	NA	EGFR p.L858R	5.97	4.37088	6.85437	EGFR p.T790M	NA	NA	NA	TP53 p.P152L	1.43	0.887017	1.72229	NA	NA	NA	NA	NA	NA	NA	NA	NA	NA	NA	NA	NA	NA	NA	NA	NA	NA	NA	NA
125	3116	34	2	Ex19DEL	NA	NA	NA	EGFR p.L858R	0.66	0.0182585	1.09797	EGFR p.T790M	NA	NA	NA	TP53 p.P152L	0	NA	NA	NA	NA	NA	NA	NA	NA	NA	NA	NA	NA	NA	NA	NA	NA	NA	NA	NA	NA	NA	NA
125	11449	119	2	Ex19DEL	NA	NA	NA	EGFR p.L858R	0.19	-0.0648384	0.350367	EGFR p.T790M	NA	NA	NA	TP53 p.P152L	0	NA	NA	NA	NA	NA	NA	NA	NA	NA	NA	NA	NA	NA	NA	NA	NA	NA	NA	NA	NA	NA	NA
125	9094	146	2	Ex19DEL	NA	NA	NA	EGFR p.L858R	0	NA	NA	EGFR p.T790M	NA	NA	NA	TP53 p.P152L	0	NA	NA	NA	NA	NA	NA	NA	NA	NA	NA	NA	NA	NA	NA	NA	NA	NA	NA	NA	NA	NA	NA
125	4312	174	2	Ex19DEL	NA	NA	NA	EGFR p.L858R	0.26	-0.0763911	0.691855	EGFR p.T790M	NA	NA	NA	TP53 p.P152L	0.48	0.302415	0.704085	NA	NA	NA	NA	NA	NA	NA	NA	NA	NA	NA	NA	NA	NA	NA	NA	NA	NA	NA	NA
125	6413	202	2	Ex19DEL	NA	NA	NA	EGFR p.L858R	0.27	-0.065853	0.440201	EGFR p.T790M	NA	NA	NA	TP53 p.P152L	0	NA	NA	NA	NA	NA	NA	NA	NA	NA	NA	NA	NA	NA	NA	NA	NA	NA	NA	NA	NA	NA	NA
125	2179	230	2	Ex19DEL	NA	NA	NA	EGFR p.L858R	2	1.52648	2.61661	EGFR p.T790M	0.77	-0.032985	0.898291	TP53 p.P152L	1.13	0.897818	1.30544	NA	NA	NA	NA	NA	NA	NA	NA	NA	NA	NA	NA	NA	NA	NA	NA	NA	NA	NA	NA
125	4103	258	2	Ex19DEL	NA	NA	NA	EGFR p.L858R	8.2	6.83267	9.60082	EGFR p.T790M	1.57	1.34853	1.84768	TP53 p.P152L	2.92	2.62553	3.37297	NA	NA	NA	NA	NA	NA	NA	NA	NA	NA	NA	NA	NA	NA	NA	NA	NA	NA	NA	NA
125	7179	286	2	Ex19DEL	NA	NA	NA	EGFR p.L858R	3.96	2.96747	5.6045	EGFR p.T790M	NA	NA	NA	TP53 p.P152L	0.99	0.779995	1.21849	NA	NA	NA	NA	NA	NA	NA	NA	NA	NA	NA	NA	NA	NA	NA	NA	NA	NA	NA	NA
125	1026	314	2	Ex19DEL	NA	NA	NA	EGFR p.L858R	5.32	4.16697	6.35513	EGFR p.T790M	0.77	0.598714	1.00673	TP53 p.P152L	2.66	2.27196	3.12372	NA	NA	NA	NA	NA	NA	NA	NA	NA	NA	NA	NA	NA	NA	NA	NA	NA	NA	NA	NA
125	6667	342	2	Ex19DEL	NA	NA	NA	EGFR p.L858R	1.26	0.857619	1.87584	EGFR p.T790M	0.63	0.478357	0.718267	TP53 p.P152L	0.59	0.539339	0.858994	NA	NA	NA	NA	NA	NA	NA	NA	NA	NA	NA	NA	NA	NA	NA	NA	NA	NA	NA	NA
125	5769	369	2	Ex19DEL	NA	NA	NA	EGFR p.L858R	2.5	1.74761	3.23584	EGFR p.T790M	0.97	0.460563	1.44351	TP53 p.P152L	2.12	1.73148	2.45823	NA	NA	NA	NA	NA	NA	NA	NA	NA	NA	NA	NA	NA	NA	NA	NA	NA	NA	NA	NA
125	1754	426	1.9	Ex19DEL	NA	NA	NA	EGFR p.L858R	5.54	4.84029	6.94897	EGFR p.T790M	1.77	1.22589	2.53853	TP53 p.P152L	1.78	1.00436	2.4251	NA	NA	NA	NA	NA	NA	NA	NA	NA	NA	NA	NA	NA	NA	NA	NA	NA	NA	NA	NA
126	5290	33	2	Ex19DEL	0	NA	NA	EGFR p.L858R	0	NA	NA	EGFR p.T790M	NA	NA	NA	PTEN p.V317G	0	NA	NA	NA	NA	NA	NA	NA	NA	NA	NA	NA	NA	NA	NA	NA	NA	NA	NA	NA	NA	NA	NA
126	4420	90	2	Ex19DEL	0	NA	NA	EGFR p.L858R	0	NA	NA	EGFR p.T790M	NA	NA	NA	PTEN p.V317G	0	NA	NA	NA	NA	NA	NA	NA	NA	NA	NA	NA	NA	NA	NA	NA	NA	NA	NA	NA	NA	NA	NA
126	2790	118	2	Ex19DEL	0	NA	NA	EGFR p.L858R	0	NA	NA	EGFR p.T790M	NA	NA	NA	PTEN p.V317G	0	NA	NA	NA	NA	NA	NA	NA	NA	NA	NA	NA	NA	NA	NA	NA	NA	NA	NA	NA	NA	NA	NA
126	3152	146	2	Ex19DEL	0	NA	NA	EGFR p.L858R	0	NA	NA	EGFR p.T790M	NA	NA	NA	PTEN p.V317G	0	NA	NA	NA	NA	NA	NA	NA	NA	NA	NA	NA	NA	NA	NA	NA	NA	NA	NA	NA	NA	NA	NA
126	1920	174	2	Ex19DEL	0.25	-0.240587	0.7431	EGFR p.L858R	0	NA	NA	EGFR p.T790M	NA	NA	NA	PTEN p.V317G	0.04	0.34266	1.32275	NA	NA	NA	NA	NA	NA	NA	NA	NA	NA	NA	NA	NA	NA	NA	NA	NA	NA	NA	NA
126	4744	202	2	Ex19DEL	0	NA	NA	EGFR p.L858R	0	NA	NA	EGFR p.T790M	0.33	-0.136502	0.564371	PTEN p.V317G	0.35	0.284527	0.508403	NA	NA	NA	NA	NA	NA	NA	NA	NA	NA	NA	NA	NA	NA	NA	NA	NA	NA	NA	NA
126	3846	229	2	Ex19DEL	0	NA	NA	EGFR p.L858R	0	NA	NA	EGFR p.T790M	NA	NA	NA	PTEN p.V317G	1.68	2.11483	2.68344	NA	NA	NA	NA	NA	NA	NA	NA	NA	NA	NA	NA	NA	NA	NA	NA	NA	NA	NA	NA
126	4359	258	2	Ex19DEL	0	NA	NA	EGFR p.L858R	0	NA	NA	EGFR p.T790M	NA	NA	NA	PTEN p.V317G	0.92	0.821839	1.18526	NA	NA	NA	NA	NA	NA	NA	NA	NA	NA	NA	NA	NA	NA	NA	NA	NA	NA	NA	NA
126	6667	286	2	Ex19DEL	0	NA	NA	EGFR p.L858R	0.6	1.02259	1.37819	EGFR p.T790M	1.39	0.0376132	1.45128	PTEN p.V317G	0.45	0.391704	0.612618	NA	NA	NA	NA	NA	NA	NA	NA	NA	NA	NA	NA	NA	NA	NA	NA	NA	NA	NA	NA
126	5385	314	2	Ex19DEL	0	NA	NA	EGFR p.L858R	0	NA	NA	EGFR p.T790M	NA	NA	NA	PTEN p.V317G	0.73	0.562899	0.839605	NA	NA	NA	NA	NA	NA	NA	NA	NA	NA	NA	NA	NA	NA	NA	NA	NA	NA	NA	NA
126	4359	341	2	Ex19DEL	0.74	-0.282064	1.76355	EGFR p.L858R	0	NA	NA	EGFR p.T790M	NA	NA	NA	PTEN p.V317G	0.45	0.386747	0.610366	NA	NA	NA	NA	NA	NA	NA	NA	NA	NA	NA	NA	NA	NA	NA	NA	NA	NA	NA	NA
126	4359	348	2	Ex19DEL	0.36	-0.346538	1.07118	EGFR p.L858R	0	NA	NA	EGFR p.T790M	0.23	-0.100149	0.434891	PTEN p.V317G	0	NA	NA	NA	NA	NA	NA	NA	NA	NA	NA	NA	NA	NA	NA	NA	NA	NA	NA	NA	NA	NA	NA
126	2294	411	1.9	Ex19DEL	2.13	0.981794	3.26657	EGFR p.L858R	0	NA	NA	EGFR p.T790M	2.47	1.82953	3.36057	PTEN p.V317G	0	NA	NA	NA	NA	NA	NA	NA	NA	NA	NA	NA	NA	NA	NA	NA	NA	NA	NA	NA	NA	NA	NA
127	12428	0	2	Ex19DEL	10.96	8.29466	13.5572	EGFR p.L858R	0	NA	NA	EGFR p.T790M	NA	NA	NA	NA	NA	NA	NA	TP53 p.P87T	2.2	1.55264	6.33983	TP53 p.Q331X	0.81			TP53 p.Y220C	1.08			NA	NA	NA	NA	NA	NA	NA	NA
127	4601	63	2	Ex19DEL	0	NA	NA	EGFR p.L858R	0	NA	NA	EGFR p.T790M	NA	NA	NA	NA	NA	NA	NA	TP53 p.P87T	0	NA	NA	TP53 p.Q331X	0.19			TP53 p.Y220C	0	NA	NA	NA	NA	NA	NA	NA	NA	NA	NA
127	1196	91	2	Ex19DEL	0.49	-0.463707	1.43458	EGFR p.L858R	0	NA	NA	EGFR p.T790M	NA	NA	NA	NA	NA	NA	NA	TP53 p.P87T	0.07	0.0153595	0.18464	TP53 p.Q331X	0	NA	NA	TP53 p.Y220C	0	NA	NA	NA	NA	NA	NA	NA	NA	NA	NA
127	6920	119	2	Ex19DEL	7.54	5.22243	9.91049	EGFR p.L858R	0	NA	NA	EGFR p.T790M	0.75	0.525366	0.871975	NA	NA	NA	NA	TP53 p.P87T	0	NA	NA	TP53 p.Q331X	0.46			TP53 p.Y220C	1.06			NA	NA	NA	NA	NA	NA	NA	NA
127	2862	147	2	Ex19DEL	0.49	-0.185709	1.15658	EGFR p.L858R	0	NA	NA	EGFR p.T790M	NA	NA	NA	NA	NA	NA	NA	TP53 p.P87T	0	NA	NA	TP53 p.Q331X	0	NA	NA	TP53 p.Y220C	0	NA	NA	NA	NA	NA	NA	NA	NA	NA	NA
128	4746	35	2	Ex19DEL	0.17	-0.165511	0.510934	EGFR p.L858R	0	NA	NA	EGFR p.T790M	NA	NA	NA	NA	NA	NA	NA	NA	NA	NA	NA	NA	NA	NA	NA	NA	NA	NA	NA	NA	NA	NA	NA	NA	NA	NA	NA
128	7355	63	2	Ex19DEL	0	NA	NA	EGFR p.L858R	0	NA	NA	EGFR p.T790M	0	NA	NA	NA	NA	NA	NA	NA	NA	NA	NA	NA	NA	NA	NA	NA	NA	NA	NA	NA	NA	NA	NA	NA	NA	NA	NA
128	9855	91	2	Ex19DEL	0.44	-0.166844	1.0383	EGFR p.L858R	0	NA	NA	EGFR p.T790M	0	NA	NA	NA	NA	NA	NA	NA	NA	NA	NA	NA	NA	NA	NA	NA	NA	NA	NA	NA	NA	NA	NA	NA	NA	NA	NA
128	6739	119	2	Ex19DEL	0.18	-0.171421	0.529203	EGFR p.L858R	0	NA	NA	EGFR p.T790M	NA	NA	NA	NA	NA	NA	NA	NA	NA	NA	NA	NA	NA	NA	NA	NA	NA	NA	NA	NA	NA	NA	NA	NA	NA	NA	NA
128	3974	147	2	Ex19DEL	0	NA	NA	EGFR p.L858R	0	NA	NA	EGFR p.T790M	0	NA	NA	NA	NA	NA	NA	NA	NA	NA	NA	NA	NA	NA	NA	NA	NA	NA	NA	NA	NA	NA	NA	NA	NA	NA	NA
128	3974	175	2	Ex19DEL	0	NA	NA	EGFR p.L858R	0	NA	NA	EGFR p.T790M	NA	NA	NA	NA	NA	NA	NA	NA	NA	NA	NA	NA	NA	NA	NA	NA	NA	NA	NA	NA	NA	NA	NA	NA	NA	NA	NA
128	577	203	2	Ex19DEL	0.29	-0.27905	0.86214	EGFR p.L858R	0	NA	NA	EGFR p.T790M	NA	NA	NA	NA	NA	NA	NA	NA	NA	NA	NA	NA	NA	NA	NA	NA	NA	NA	NA	NA	NA	NA	NA	NA	NA	NA	NA
128	3974	231	2	Ex19DEL	0	NA	NA	EGFR p.L858R	0	NA	NA	EGFR p.T790M	NA	NA	NA	NA	NA	NA	NA	NA	NA	NA	NA	NA	NA	NA	NA	NA	NA	NA	NA	NA	NA	NA	NA	NA	NA	NA	NA
128	5000	287	2	Ex19DEL	0.39	-0.376432	1.16383	EGFR p.L858R	0	NA	NA	EGFR p.T790M	NA	NA	NA	NA	NA	NA	NA	NA	NA	NA	NA	NA	NA	NA	NA	NA	NA	NA	NA	NA	NA	NA	NA	NA	NA	NA	NA
128	2692	315	2	Ex19DEL	0	NA	NA	EGFR p.L858R	0	NA	NA	EGFR p.T790M	0	NA	NA	NA	NA	NA	NA	NA	NA	NA	NA	NA	NA	NA	NA	NA	NA	NA	NA	NA	NA	NA	NA	NA	NA	NA	NA
128	3239	399	1.9	Ex19DEL	1.32	0.409329	2.21793	EGFR p.L858R	0	NA	NA	EGFR p.T790M	NA	NA	NA	NA	NA	NA	NA	NA	NA	NA	NA	NA	NA	NA	NA	NA	NA	NA	NA	NA	NA	NA	NA	NA	NA	NA	NA
128	3104	469	1.9	Ex19DEL	0	NA	NA	EGFR p.L858R	0	NA	NA	EGFR p.T790M	NA	NA	NA	NA	NA	NA	NA	NA	NA	NA	NA	NA	NA	NA	NA	NA	NA	NA	NA	NA	NA	NA	NA	NA	NA	NA	NA
128	1080	518	1.9	Ex19DEL	0	NA	NA	EGFR p.L858R	0	NA	NA	EGFR p.T790M	NA	NA	NA	NA	NA	NA	NA	NA	NA	NA	NA	NA	NA	NA	NA	NA	NA	NA	NA	NA	NA	NA	NA	NA	NA	NA	NA
129	2101	0	2	Ex19DEL	0.3	-0.288267	0.890676	EGFR p.L858R	0	NA	NA	EGFR p.T790M	NA	NA	NA	EGFR p.G719S	0	NA	NA	NA	NA	NA	NA	NA	NA	NA	NA	NA	NA	NA	NA	NA	NA	NA	NA	NA	NA	NA	NA
129	6957	34	2	Ex19DEL	0	NA	NA	EGFR p.L858R	0	NA	NA	EGFR p.T790M	0	NA	NA	EGFR p.G719S	0	NA	NA	NA	NA	NA	NA	NA	NA	NA	NA	NA	NA	NA	NA	NA	NA	NA	NA	NA	NA	NA	NA
129	3007	62	2	Ex19DEL	0	NA	NA	EGFR p.L858R	0	NA	NA	EGFR p.T790M	0	NA	NA	EGFR p.G719S	0	NA	NA	NA	NA	NA	NA	NA	NA	NA	NA	NA	NA	NA	NA	NA	NA	NA	NA	NA	NA	NA	NA
129	2283	90	2	Ex19DEL	0.26	-0.246139	0.760277	EGFR p.L858R	0	NA	NA	EGFR p.T790M	0.11	0.328838	1.47122	EGFR p.G719S	1.24	0.0360902	0.16391	NA	NA	NA	NA	NA	NA	NA	NA	NA	NA	NA	NA	NA	NA	NA	NA	NA	NA	NA	NA
129	1795	118	2	Ex19DEL	0.33	-0.319973	0.988869	EGFR p.L858R	0	NA	NA	EGFR p.T790M	0	NA	NA	EGFR p.G719S	NA	NA	NA	NA	NA	NA	NA	NA	NA	NA	NA	NA	NA	NA	NA	NA	NA	NA	NA	NA	NA	NA	NA
129	1282	145	2	Ex19DEL	0	NA	NA	EGFR p.L858R	0	NA	NA	EGFR p.T790M	NA	NA	NA	EGFR p.G719S	NA	NA	NA	NA	NA	NA	NA	NA	NA	NA	NA	NA	NA	NA	NA	NA	NA	NA	NA	NA	NA	NA	NA
129	14872	174	2	Ex19DEL	0.17	-0.0640226	0.396801	EGFR p.L858R	0	NA	NA	EGFR p.T790M	NA	NA	NA	EGFR p.G719S	NA	NA	NA	NA	NA	NA	NA	NA	NA	NA	NA	NA	NA	NA	NA	NA	NA	NA	NA	NA	NA	NA	NA
129	1923	201	2	Ex19DEL	0.69	-0.661932	2.05082	EGFR p.L858R	0	NA	NA	EGFR p.T790M	0.13	0.0267573	0.173243	EGFR p.G719S	NA	NA	NA	NA	NA	NA	NA	NA	NA	NA	NA	NA	NA	NA	NA	NA	NA	NA	NA	NA	NA	NA	NA
129	3333	229	2	Ex19DEL	0	NA	NA	EGFR p.L858R	0	NA	NA	EGFR p.T790M	NA	NA	NA	EGFR p.G719S	NA	NA	NA	NA	NA	NA	NA	NA	NA	NA	NA	NA	NA	NA	NA	NA	NA	NA	NA	NA	NA	NA	NA
129	10385	257	2	Ex19DEL	0	NA	NA	EGFR p.L858R	0	NA	NA	EGFR p.T790M	0.07	-0.137531	0.424475	EGFR p.G719S	NA	NA	NA	NA	NA	NA	NA	NA	NA	NA	NA	NA	NA	NA	NA	NA	NA	NA	NA	NA	NA	NA	NA
129	5668	285	1.9	Ex19DEL	0	NA	NA	EGFR p.L858R	0	NA	NA	EGFR p.T790M	NA	NA	NA	EGFR p.G719S	NA	NA	NA	NA	NA	NA	NA	NA	NA	NA	NA	NA	NA	NA	NA	NA	NA	NA	NA	NA	NA	NA	NA
129	1484	342	1.9	Ex19DEL	0	NA	NA	EGFR p.L858R	0	NA	NA	EGFR p.T790M	NA	NA	NA	EGFR p.G719S	NA	NA	NA	NA	NA	NA	NA	NA	NA	NA	NA	NA	NA	NA	NA	NA	NA	NA	NA	NA	NA	NA	NA
129	2279	369	1.8	Ex19DEL	0	NA	NA	EGFR p.L858R	0	NA	NA	EGFR p.T790M	NA	NA	NA	EGFR p.G719S	NA	NA	NA	NA	NA	NA	NA	NA	NA	NA	NA	NA	NA	NA	NA	NA	NA	NA	NA	NA	NA	NA	NA
129	2564	398	1.8	Ex19DEL	0.24	-0.230756	0.712684	EGFR p.L858R	0	NA	NA	EGFR p.T790M	NA	NA	NA	EGFR p.G719S	NA	NA	NA	NA	NA	NA	NA	NA	NA	NA	NA	NA	NA	NA	NA	NA	NA	NA	NA	NA	NA	NA	NA
129	1754	425	1.8	Ex19DEL	0	NA	NA	EGFR p.L858R	0	NA	NA	EGFR p.T790M	NA	NA	NA	EGFR p.G719S	NA	NA	NA	NA	NA	NA	NA	NA	NA	NA	NA	NA	NA	NA	NA	NA	NA	NA	NA	NA	NA	NA	NA
129	2294	452	1.9	Ex19DEL	0.17	-0.159994	0.493884	EGFR p.L858R	0	NA	NA	EGFR p.T790M	NA	NA	NA	EGFR p.G719S	NA	NA	NA	NA	NA	NA	NA	NA	NA	NA	NA	NA	NA	NA	NA	NA	NA	NA	NA	NA	NA	NA	NA
129	4131	565	0.9	Ex19DEL	0	NA	NA	EGFR p.L858R	0.01	NA	NA	EGFR p.T790M	0	NA	NA	EGFR p.G719S	NA	NA	NA	NA	NA	NA	NA	NA	NA	NA	NA	NA	NA	NA	NA	NA	NA	NA	NA	NA	NA	NA	NA
129	2707	678	0.9	Ex19DEL	0	NA	NA	EGFR p.L858R	0	NA	NA	EGFR p.T790M	0	NA	NA	EGFR p.G719S	NA	NA	NA	NA	NA	NA	NA	NA	NA	NA	NA	NA	NA	NA	NA	NA	NA	NA	NA	NA	NA	NA	NA
129	2821	762	1	Ex19DEL	0	NA	NA	EGFR p.L858R	0.01	NA	NA	EGFR p.T790M	0.26	NA	NA	EGFR p.G719S	NA	NA	NA	NA	NA	NA	NA	NA	NA	NA	NA	NA	NA	NA	NA	NA	NA	NA	NA	NA	NA	NA	NA
129	3205	846	1	Ex19DEL	0	NA	NA	EGFR p.L858R	0	NA	NA	EGFR p.T790M	0.52	NA	NA	EGFR p.G719S	NA	NA	NA	NA	NA	NA	NA	NA	NA	NA	NA	NA	NA	NA	NA	NA	NA	NA	NA	NA	NA	NA	NA
129	4986	958	0.9	Ex19DEL	0	NA	NA	EGFR p.L858R	0	NA	NA	EGFR p.T790M	0	NA	NA	EGFR p.G719S	NA	NA	NA	NA	NA	NA	NA	NA	NA	NA	NA	NA	NA	NA	NA	NA	NA	NA	NA	NA	NA	NA	NA
129	0	1042	0.9	Ex19DEL	0	NA	NA	EGFR p.L858R	0	NA	NA	EGFR p.T790M	0	NA	NA	EGFR p.G719S	NA	NA	NA	NA	NA	NA	NA	NA	NA	NA	NA	NA	NA	NA	NA	NA	NA	NA	NA	NA	NA	NA	NA
129	2350	1125	1.2	Ex19DEL	0	NA	NA	EGFR p.L858R	0.06	NA	NA	EGFR p.T790M	0	NA	NA	EGFR p.G719S	NA	NA	NA	NA	NA	NA	NA	NA	NA	NA	NA	NA	NA	NA	NA	NA	NA	NA	NA	NA	NA	NA	NA
129	3480	1210	0.7	Ex19DEL	0	NA	NA	EGFR p.L858R	0.03	NA	NA	EGFR p.T790M	0	NA	NA	EGFR p.G719S	NA	NA	NA	NA	NA	NA	NA	NA	NA	NA	NA	NA	NA	NA	NA	NA	NA	NA	NA	NA	NA	NA	NA
130	3804	0	2	Ex19DEL	NA	NA	NA	EGFR p.L858R	2.75	1.27778	4.2307	EGFR p.T790M	NA	NA	NA	TP53 p.I195T	7.4	5.63629	8.15529	NA	NA	NA	NA	NA	NA	NA	NA	NA	NA	NA	NA	NA	NA	NA	NA	NA	NA	NA	NA
130	399	36	2	Ex19DEL	NA	NA	NA	EGFR p.L858R	1.11	-0.012529	1.22674	EGFR p.T790M	0.09	-0.267515	1.05284	TP53 p.I195T	0.6	0.145808	0.743699	NA	NA	NA	NA	NA	NA	NA	NA	NA	NA	NA	NA	NA	NA	NA	NA	NA	NA	NA	NA
130	942	63	2	Ex19DEL	NA	NA	NA	EGFR p.L858R	1.09	-0.201369	1.38833	EGFR p.T790M	NA	NA	NA	TP53 p.I195T	1.59	1.16214	1.63403	NA	NA	NA	NA	NA	NA	NA	NA	NA	NA	NA	NA	NA	NA	NA	NA	NA	NA	NA	NA
130	27436	91	2	Ex19DEL	NA	NA	NA	EGFR p.L858R	0.56	0.172369	0.943391	EGFR p.T790M	0	NA	NA	TP53 p.I195T	0	NA	NA	NA	NA	NA	NA	NA	NA	NA	NA	NA	NA	NA	NA	NA	NA	NA	NA	NA	NA	NA	NA
130	2179	119	2	Ex19DEL	NA	NA	NA	EGFR p.L858R	2.27	1.0814	3.40134	EGFR p.T790M	NA	NA	NA	TP53 p.I195T	5.65	4.57858	5.42934	NA	NA	NA	NA	NA	NA	NA	NA	NA	NA	NA	NA	NA	NA	NA	NA	NA	NA	NA	NA
130	4872	148	2	Ex19DEL	NA	NA	NA	EGFR p.L858R	15.81	14.5243	18.7859	EGFR p.T790M	NA	NA	NA	TP53 p.I195T	6.76	6.21182	7.19376	NA	NA	NA	NA	NA	NA	NA	NA	NA	NA	NA	NA	NA	NA	NA	NA	NA	NA	NA	NA
130	2692	175	2	Ex19DEL	NA	NA	NA	EGFR p.L858R	3.78	2.3647	5.84965	EGFR p.T790M	NA	NA	NA	TP53 p.I195T	1.42	1.19071	1.61295	NA	NA	NA	NA	NA	NA	NA	NA	NA	NA	NA	NA	NA	NA	NA	NA	NA	NA	NA	NA
130	2436	204	2	Ex19DEL	NA	NA	NA	EGFR p.L858R	4.05	2.14625	6.09672	EGFR p.T790M	NA	NA	NA	TP53 p.I195T	3.43	3.14885	3.84416	NA	NA	NA	NA	NA	NA	NA	NA	NA	NA	NA	NA	NA	NA	NA	NA	NA	NA	NA	NA
130	6538	231	2	Ex19DEL	NA	NA	NA	EGFR p.L858R	2.63	1.09701	4.16614	EGFR p.T790M	0	NA	NA	TP53 p.I195T	0.89	0.698853	1.10188	NA	NA	NA	NA	NA	NA	NA	NA	NA	NA	NA	NA	NA	NA	NA	NA	NA	NA	NA	NA
130	4049	301	1.9	Ex19DEL	NA	NA	NA	EGFR p.L858R	9	7.52895	10.5236	EGFR p.T790M	NA	NA	NA	TP53 p.I195T	4.33	3.41643	5.00893	NA	NA	NA	NA	NA	NA	NA	NA	NA	NA	NA	NA	NA	NA	NA	NA	NA	NA	NA	NA
131	2971	7	2	Ex19DEL	0	NA	NA	EGFR p.L858R	0	NA	NA	EGFR p.T790M	NA	NA	NA	TP53 p.P87T	2.68	1.74949	7.51304	EGFR p.L861Q	0.51	0.765704	1.23116	TP53 p.R342X	0.62	0.459881	0.9337	NA	NA	NA	NA	NA	NA	NA	NA	NA	NA	NA	NA
131	6413	42	2	Ex19DEL	0.15	-0.148143	0.457262	EGFR p.L858R	0	NA	NA	EGFR p.T790M	NA	NA	NA	TP53 p.P87T	0	NA	NA	EGFR p.L861Q	0.1	0.0210498	0.189181	TP53 p.R342X	0	NA	NA	NA	NA	NA	NA	NA	NA	NA	NA	NA	NA	NA	NA
131	8974	70	2	Ex19DEL	0	NA	NA	EGFR p.L858R	0	NA	NA	EGFR p.T790M	0	NA	NA	TP53 p.P87T	0.07	0.0150178	0.184982	EGFR p.L861Q	0	NA	NA	TP53 p.R342X	0	NA	NA	NA	NA	NA	NA	NA	NA	NA	NA	NA	NA	NA	NA
131	5385	96	2	Ex19DEL	0	NA	NA	EGFR p.L858R	0	NA	NA	EGFR p.T790M	NA	NA	NA	TP53 p.P87T	0.01	0.00586639	0.194134	EGFR p.L861Q	0	NA	NA	TP53 p.R342X	0	NA	NA	NA	NA	NA	NA	NA	NA	NA	NA	NA	NA	NA	NA
131	4744	126	2	Ex19DEL	0	NA	NA	EGFR p.L858R	5.39	5.09441	7.67866	EGFR p.T790M	NA	NA	NA	TP53 p.P87T	0	NA	NA	EGFR p.L861Q	0	NA	NA	TP53 p.R342X	0	NA	NA	NA	NA	NA	NA	NA	NA	NA	NA	NA	NA	NA	NA
131	6667	152	2	Ex19DEL	0	NA	NA	EGFR p.L858R	0	NA	NA	EGFR p.T790M	NA	NA	NA	TP53 p.P87T	0.02	NA	NA	EGFR p.L861Q	0	NA	NA	TP53 p.R342X	0	NA	NA	NA	NA	NA	NA	NA	NA	NA	NA	NA	NA	NA	NA
131	4551	182	2	Ex19DEL	0	NA	NA	EGFR p.L858R	0	NA	NA	EGFR p.T790M	NA	NA	NA	TP53 p.P87T	0.05	NA	NA	EGFR p.L861Q	0	NA	NA	TP53 p.R342X	0	NA	NA	NA	NA	NA	NA	NA	NA	NA	NA	NA	NA	NA	NA
131	2372	210	2	Ex19DEL	0.57	0.147859	0.983911	EGFR p.L858R	0	NA	NA	EGFR p.T790M	0	NA	NA	TP53 p.P87T	0	NA	NA	EGFR p.L861Q	0	NA	NA	TP53 p.R342X	0	NA	NA	NA	NA	NA	NA	NA	NA	NA	NA	NA	NA	NA	NA
131	5128	239	1.9	Ex19DEL	NA	NA	NA	EGFR p.L858R	0	NA	NA	EGFR p.T790M	NA	NA	NA	TP53 p.P87T	0.08	-0.0997337	0.299734	EGFR p.L861Q	0.13	-0.0456829	0.282931	TP53 p.R342X	0	NA	NA	NA	NA	NA	NA	NA	NA	NA	NA	NA	NA	NA	NA
131	4723	265	1.9	Ex19DEL	0	NA	NA	EGFR p.L858R	0	NA	NA	EGFR p.T790M	0.61	0.297022	1.06507	TP53 p.P87T	0	NA	NA	EGFR p.L861Q	0.18	0.128466	0.704433	TP53 p.R342X	0	NA	NA	NA	NA	NA	NA	NA	NA	NA	NA	NA	NA	NA	NA
131	9042	294	1.9	Ex19DEL	0	NA	NA	EGFR p.L858R	0	NA	NA	EGFR p.T790M	NA	NA	NA	TP53 p.P87T	0	NA	NA	EGFR p.L861Q	0.11	0.0386437	0.580551	TP53 p.R342X	0	NA	NA	NA	NA	NA	NA	NA	NA	NA	NA	NA	NA	NA	NA
131	2429	313	1.9	Ex19DEL	NA	NA	NA	EGFR p.L858R	0	NA	NA	EGFR p.T790M	NA	NA	NA	TP53 p.P87T	0	NA	NA	EGFR p.L861Q	0.48	-0.0647764	0.19982	TP53 p.R342X	0.82	0.312175	1.31915	NA	NA	NA	NA	NA	NA	NA	NA	NA	NA	NA	NA
131	12146	350	1.9	Ex19DEL	0	NA	NA	EGFR p.L858R	0	NA	NA	EGFR p.T790M	NA	NA	NA	TP53 p.P87T	0	NA	NA	EGFR p.L861Q	0.17	0.00455352	0.427879	TP53 p.R342X	0.95	0.455842	1.38127	NA	NA	NA	NA	NA	NA	NA	NA	NA	NA	NA	NA
131	1754	376	1.9	Ex19DEL	NA	NA	NA	EGFR p.L858R	0	NA	NA	EGFR p.T790M	NA	NA	NA	TP53 p.P87T	0	NA	NA	EGFR p.L861Q	0.25	0.00640199	0.590168	TP53 p.R342X	0.95	0.450747	1.30943	NA	NA	NA	NA	NA	NA	NA	NA	NA	NA	NA	NA
131	3104	404	1.9	Ex19DEL	0	NA	NA	EGFR p.L858R	0	NA	NA	EGFR p.T790M	1.56	0.834653	2.24754	TP53 p.P87T	0	NA	NA	EGFR p.L861Q	0.85	0.181139	0.991022	TP53 p.R342X	0	NA	NA	NA	NA	NA	NA	NA	NA	NA	NA	NA	NA	NA	NA
133	13205	0	2	Ex19DEL	NA	NA	NA	EGFR p.L858R	0.28	-0.0659661	0.446078	EGFR p.T790M	0	NA	NA	TP53 p.Q331X	2.34	NA	NA	NA	NA	NA	NA	NA	NA	NA	NA	NA	NA	NA	NA	NA	NA	NA	NA	NA	NA	NA	NA
133	1923	36	2	Ex19DEL	NA	NA	NA	EGFR p.L858R	0	NA	NA	EGFR p.T790M	0	NA	NA	TP53 p.Q331X	0	NA	NA	NA	NA	NA	NA	NA	NA	NA	NA	NA	NA	NA	NA	NA	NA	NA	NA	NA	NA	NA	NA
133	3205	64	2	Ex19DEL	NA	NA	NA	EGFR p.L858R	0	NA	NA	EGFR p.T790M	0	NA	NA	TP53 p.Q331X	0	NA	NA	NA	NA	NA	NA	NA	NA	NA	NA	NA	NA	NA	NA	NA	NA	NA	NA	NA	NA	NA	NA
133	4872	90	2	Ex19DEL	NA	NA	NA	EGFR p.L858R	0	NA	NA	EGFR p.T790M	0.81	0.335256	1.29437	TP53 p.Q331X	0	NA	NA	NA	NA	NA	NA	NA	NA	NA	NA	NA	NA	NA	NA	NA	NA	NA	NA	NA	NA	NA	NA
133	2949	111	2	Ex19DEL	NA	NA	NA	EGFR p.L858R	4	3.69029	5.46004	EGFR p.T790M	0.39	49.9582	50.2592	TP53 p.Q331X	0	NA	NA	NA	NA	NA	NA	NA	NA	NA	NA	NA	NA	NA	NA	NA	NA	NA	NA	NA	NA	NA	NA
134	5000	0	2	Ex19DEL	NA	NA	NA	EGFR p.L858R	1.56	100	100	EGFR p.T790M	0	NA	NA	PTEN p.Q171X	2.34	NA	NA	NA	NA	NA	NA	NA	NA	NA	NA	NA	NA	NA	NA	NA	NA	NA	NA	NA	NA	NA	NA
134	5897	36	2	Ex19DEL	NA	NA	NA	EGFR p.L858R	0	NA	NA	EGFR p.T790M	0	NA	NA	PTEN p.Q171X	0.19	-0.00434202	0.204342	NA	NA	NA	NA	NA	NA	NA	NA	NA	NA	NA	NA	NA	NA	NA	NA	NA	NA	NA	NA
134	2821	64	2	Ex19DEL	NA	NA	NA	EGFR p.L858R	0	NA	NA	EGFR p.T790M	0	NA	NA	PTEN p.Q171X	0.69	100	100	NA	NA	NA	NA	NA	NA	NA	NA	NA	NA	NA	NA	NA	NA	NA	NA	NA	NA	NA	NA
134	3846	92	2	Ex19DEL	NA	NA	NA	EGFR p.L858R	0.2	-0.01998	0.21998	EGFR p.T790M	0.29	-0.0697111	0.460409	PTEN p.Q171X	0	NA	NA	NA	NA	NA	NA	NA	NA	NA	NA	NA	NA	NA	NA	NA	NA	NA	NA	NA	NA	NA	NA
134	4359	117	2	Ex19DEL	NA	NA	NA	EGFR p.L858R	0.19	-0.00172095	0.201721	EGFR p.T790M	0.34	49.9216	50.2421	PTEN p.Q171X	1.06	100	100	NA	NA	NA	NA	NA	NA	NA	NA	NA	NA	NA	NA	NA	NA	NA	NA	NA	NA	NA	NA
134	3077	148	2	Ex19DEL	NA	NA	NA	EGFR p.L858R	0	NA	NA	EGFR p.T790M	0.42	-0.101043	0.62033	PTEN p.Q171X	0.7	100	100	NA	NA	NA	NA	NA	NA	NA	NA	NA	NA	NA	NA	NA	NA	NA	NA	NA	NA	NA	NA
134	4872	176	2	Ex19DEL	NA	NA	NA	EGFR p.L858R	0	NA	NA	EGFR p.T790M	0.18	-0.0488316	0.324424	PTEN p.Q171X	0.49	100	100	NA	NA	NA	NA	NA	NA	NA	NA	NA	NA	NA	NA	NA	NA	NA	NA	NA	NA	NA	NA
134	2436	211	2	Ex19DEL	NA	NA	NA	EGFR p.L858R	2.74	NA	NA	EGFR p.T790M	0.25	-0.0632877	0.415494	PTEN p.Q171X	3.3	NA	NA	NA	NA	NA	NA	NA	NA	NA	NA	NA	NA	NA	NA	NA	NA	NA	NA	NA	NA	NA	NA
134	18233.6	239	1.9	Ex19DEL	NA	NA	NA	EGFR p.L858R	0.5	NA	NA	EGFR p.T790M	0	NA	NA	PTEN p.Q171X	1.34	NA	NA	NA	NA	NA	NA	NA	NA	NA	NA	NA	NA	NA	NA	NA	NA	NA	NA	NA	NA	NA	NA
134	27065.5	260	1.9	Ex19DEL	NA	NA	NA	EGFR p.L858R	0	NA	NA	EGFR p.T790M	0	NA	NA	PTEN p.Q171X	0.44	NA	NA	NA	NA	NA	NA	NA	NA	NA	NA	NA	NA	NA	NA	NA	NA	NA	NA	NA	NA	NA	NA
135	68205	35	2	Ex19DEL	0	NA	NA	EGFR p.L858R	0.17	-0.0871519	0.355219	EGFR p.T790M	0	NA	NA	KRAS p.G12A	1.35	0.00863043	1.59137	KRAS p.G13D	1.15	NA	NA	NA	NA	NA	NA	NA	NA	NA	NA	NA	NA	NA	NA	NA	NA	NA	NA
135	2051	63	2	Ex19DEL	0.59	-0.56131	1.73778	EGFR p.L858R	0	NA	NA	EGFR p.T790M	NA	NA	NA	KRAS p.G12A	0	NA	NA	KRAS p.G13D	0	NA	NA	NA	NA	NA	NA	NA	NA	NA	NA	NA	NA	NA	NA	NA	NA	NA	NA
135	2821	91	2	Ex19DEL	0.52	-0.497338	1.539	EGFR p.L858R	0	NA	NA	EGFR p.T790M	NA	NA	NA	KRAS p.G12A	0	NA	NA	KRAS p.G13D	0.28	0.00299029	0.39701	NA	NA	NA	NA	NA	NA	NA	NA	NA	NA	NA	NA	NA	NA	NA	NA
135	6923	121	2	Ex19DEL	1.39	0.715577	2.07188	EGFR p.L858R	0	NA	NA	EGFR p.T790M	0	NA	NA	KRAS p.G12A	0	NA	NA	KRAS p.G13D	0	NA	NA	NA	NA	NA	NA	NA	NA	NA	NA	NA	NA	NA	NA	NA	NA	NA	NA
11	4746	-5	2	Ex19DEL	29.65	28.2509	31.0632	EGFR p.L858R	0	NA	NA	EGFR p.T790M	4.66	3.08663	6.24282	PTEN p.S227F	0	NA	NA	TP53 p.R248Q	21.79	22.0103	25.4106	TP53 p.P87T	0	NA	NA	PIK3CA p.H1060Q	0	NA	NA	NA	NA	NA	NA	NA	NA	NA	NA
11	7500	35	2	Ex19DEL	22.79	21.0974	24.5227	EGFR p.L858R	0	NA	NA	EGFR p.T790M	3.93	3.26424	4.78888	PTEN p.S227F	0	NA	NA	TP53 p.R248Q	22.39	22.5948	25.81	TP53 p.P87T	0	NA	NA	PIK3CA p.H1060Q	1.39	1.19542	1.81643	NA	NA	NA	NA	NA	NA	NA	NA
11	27101	61	2	Ex19DEL	5.58	3.99932	7.27197	EGFR p.L858R	0	NA	NA	EGFR p.T790M	0.55	0.0683142	0.585191	PTEN p.S227F	0	NA	NA	TP53 p.R248Q	1.94	1.38561	2.39335	TP53 p.P87T	2.14	3.22649	5.65837	PIK3CA p.H1060Q	2.85	2.77214	3.61401	NA	NA	NA	NA	NA	NA	NA	NA
11	8116	90	2	Ex19DEL	28.66	26.1976	31.0751	EGFR p.L858R	0	NA	NA	EGFR p.T790M	6.89	5.388	8.39877	PTEN p.S227F	3.25	2.80614	3.58749	TP53 p.R248Q	0.32	-0.0617692	1.02024	TP53 p.P87T	0.03	-0.171929	0.371929	PIK3CA p.H1060Q	0	NA	NA	NA	NA	NA	NA	NA	NA	NA	NA
201	1920	-5	2	Ex19DEL	1.87	-0.697038	4.43536	EGFR p.L858R	0.13	-0.0671062	0.300262	EGFR p.T790M	0	NA	NA	NA	NA	NA	NA	NA	NA	NA	NA	NA	NA	NA	NA	NA	NA	NA	NA	NA	NA	NA	NA	NA	NA	NA	NA
201	1196	67	1	Ex19DEL	0	NA	NA	EGFR p.L858R	0	NA	NA	EGFR p.T790M	0	NA	NA	NA	NA	NA	NA	NA	NA	NA	NA	NA	NA	NA	NA	NA	NA	NA	NA	NA	NA	NA	NA	NA	NA	NA	NA
202	1196	29	2	Ex19DEL	NA	NA	NA	EGFR p.L858R	24.85	23.6836	31.161	EGFR p.T790M	0.35	-0.0597891	0.508221	TP53 p.R273H	14.98			TP53 p.T253P	0	NA	NA	NA	NA	NA	NA	NA	NA	NA	NA	NA	NA	NA	NA	NA	NA	NA	NA
202	1522	62	1	Ex19DEL	NA	NA	NA	EGFR p.L858R	40.64	40.425	47.4499	EGFR p.T790M	0.43	49.8766	50.3811	TP53 p.R273H	22.53			TP53 p.T253P	3.86	-0.803628	1.00363	NA	NA	NA	NA	NA	NA	NA	NA	NA	NA	NA	NA	NA	NA	NA	NA
203	17428	36	2	Ex19DEL	0	NA	NA	EGFR p.L858R	0.09	-0.0311857	0.231186	EGFR p.T790M	NA	NA	NA	EGFR p.T783P	0.72			NA	NA	NA	NA	NA	NA	NA	NA	NA	NA	NA	NA	NA	NA	NA	NA	NA	NA	NA	NA
203	11812	64	2	Ex19DEL	0	NA	NA	EGFR p.L858R	0	NA	NA	EGFR p.T790M	0.16	0.0262556	0.173744	EGFR p.T783P	0.01			NA	NA	NA	NA	NA	NA	NA	NA	NA	NA	NA	NA	NA	NA	NA	NA	NA	NA	NA	NA
204	2899	0	2	Ex19DEL	NA	NA	NA	EGFR p.L858R	24.52	22.0337	28.8407	EGFR p.T790M	6.52	4.10536	11.8521	EGFR p.A767P	4.23			NA	NA	NA	NA	NA	NA	NA	NA	NA	NA	NA	NA	NA	NA	NA	NA	NA	NA	NA	NA
205	1413	34	2	Ex19DEL	NA	NA	NA	EGFR p.L858R	10.83	58.848	62.4244	EGFR p.T790M	3.97	1.64006	6.15224	NA	NA	NA	NA	NA	NA	NA	NA	NA	NA	NA	NA	NA	NA	NA	NA	NA	NA	NA	NA	NA	NA	NA	NA
206	5036	41	2	Ex19DEL	NA	NA	NA	EGFR p.L858R	2.47	3.57616	6.30039	EGFR p.T790M	1.15	0.726386	3.88456	NA	NA	NA	NA	NA	NA	NA	NA	NA	NA	NA	NA	NA	NA	NA	NA	NA	NA	NA	NA	NA	NA	NA	NA
206	4638	62	2	Ex19DEL	NA	NA	NA	EGFR p.L858R	0.19	0.00842666	0.761544	EGFR p.T790M	0.38	0.018128	1.50859	NA	NA	NA	NA	NA	NA	NA	NA	NA	NA	NA	NA	NA	NA	NA	NA	NA	NA	NA	NA	NA	NA	NA	NA
206	82138	119	2	Ex19DEL	NA	NA	NA	EGFR p.L858R	0.09	-0.0709035	0.439567	EGFR p.T790M	0.09	-0.16871	0.520823	NA	NA	NA	NA	NA	NA	NA	NA	NA	NA	NA	NA	NA	NA	NA	NA	NA	NA	NA	NA	NA	NA	NA	NA
207	5833	61	2	Ex19DEL	0.28	-0.268138	0.828362	EGFR p.L858R	0	NA	NA	EGFR p.T790M	0	NA	NA	NA	NA	NA	NA	NA	NA	NA	NA	NA	NA	NA	NA	NA	NA	NA	NA	NA	NA	NA	NA	NA	NA	NA	NA
208	1341	10	2	Ex19DEL	3.01	-0.34351	6.34351	EGFR p.L858R	0.05	-0.306678	0.506678	EGFR p.T790M	0.59	49.71	50.39	TP53 p.P87T	0.87			TP53 p.P177L	0.25	0.02001	0.17999	TP53 p.P72S	0	NA	NA	NA	NA	NA	NA	NA	NA	NA	NA	NA	NA	NA	NA
208	6630	33	2	Ex19DEL	5.06	2.37906	7.73768	EGFR p.L858R	0	NA	NA	EGFR p.T790M	0	NA	NA	TP53 p.P87T	0	NA	NA	TP53 p.P177L	6.37	NA	NA	TP53 p.P72S	6.95	NA	NA	NA	NA	NA	NA	NA	NA	NA	NA	NA	NA	NA	NA
209	6558	7	2	Ex19DEL	9.38	7.66318	11.1153	EGFR p.L858R	0.05	-0.0520103	0.25201	EGFR p.T790M	0	NA	NA	TP53 p.Y163C	0	NA	NA	NA	0	NA	NA	NA	NA	NA	NA	NA	NA	NA	NA	NA	NA	NA	NA	NA	NA	NA	NA
209	9855	60	2	Ex19DEL	1.2	0.244577	2.14586	EGFR p.L858R	0	NA	NA	EGFR p.T790M	0.45	-0.00554646	0.55065	TP53 p.Y163C	0	NA	NA	NA	0	NA	NA	NA	NA	NA	NA	NA	NA	NA	NA	NA	NA	NA	NA	NA	NA	NA	NA
209	10036	93	2	Ex19DEL	2.77	1.07105	4.43859	EGFR p.L858R	1.38	0.302159	1.42695	EGFR p.T790M	1.86	50.479	51.5944	TP53 p.Y163C	0.78			NA	0	NA	NA	NA	NA	NA	NA	NA	NA	NA	NA	NA	NA	NA	NA	NA	NA	NA	NA
209	6051	116	2	Ex19DEL	30.46	26.0677	34.9492	EGFR p.L858R	0	NA	NA	EGFR p.T790M	24.71	21.7538	37.0697	TP53 p.Y163C	16.97			NA	0	NA	NA	NA	NA	NA	NA	NA	NA	NA	NA	NA	NA	NA	NA	NA	NA	NA	NA
210	1123	0	2	Ex19DEL	0.06	-0.0564367	0.174084	EGFR p.L858R	0	NA	NA	EGFR p.T790M	0	NA	NA	NA	NA	NA	NA	NA	NA	NA	NA	NA	NA	NA	NA	NA	NA	NA	NA	NA	NA	NA	NA	NA	NA	NA	NA
210	3080	35	2	Ex19DEL	0.4	-0.151458	0.941971	EGFR p.L858R	0	NA	NA	EGFR p.T790M	NA	NA	NA	NA	NA	NA	NA	NA	NA	NA	NA	NA	NA	NA	NA	NA	NA	NA	NA	NA	NA	NA	NA	NA	NA	NA	NA
210	471	63	1	Ex19DEL	2.04	-0.758601	4.84023	EGFR p.L858R	0	NA	NA	EGFR p.T790M	NA	NA	NA	NA	NA	NA	NA	NA	NA	NA	NA	NA	NA	NA	NA	NA	NA	NA	NA	NA	NA	NA	NA	NA	NA	NA	NA
210	2138	91	1	Ex19DEL	0	NA	NA	EGFR p.L858R	0	NA	NA	EGFR p.T790M	0	NA	NA	NA	NA	NA	NA	NA	NA	NA	NA	NA	NA	NA	NA	NA	NA	NA	NA	NA	NA	NA	NA	NA	NA	NA	NA
211	942	0	2	Ex19DEL	1.45	0.450624	2.43746	EGFR p.L858R	0	NA	NA	EGFR p.T790M	0	NA	NA	NA	NA	NA	NA	NA	NA	NA	NA	NA	NA	NA	NA	NA	NA	NA	NA	NA	NA	NA	NA	NA	NA	NA	NA
211	5072	35	2	Ex19DEL	6.76	3.97531	9.35803	EGFR p.L858R	0.18	0.0303144	0.169686	EGFR p.T790M	0	NA	NA	NA	NA	NA	NA	NA	NA	NA	NA	NA	NA	NA	NA	NA	NA	NA	NA	NA	NA	NA	NA	NA	NA	NA	NA
212	35471	34	2	Ex19DEL	2.11	-0.781606	4.99213	EGFR p.L858R	0	NA	NA	EGFR p.T790M	0.5	-0.368775	1.14905	NA	NA	NA	NA	NA	NA	NA	NA	NA	NA	NA	NA	NA	NA	NA	NA	NA	NA	NA	NA	NA	NA	NA	NA
212	1594	60	2	Ex19DEL	0	NA	NA	EGFR p.L858R	0	NA	NA	EGFR p.T790M	0	NA	NA	NA	NA	NA	NA	NA	NA	NA	NA	NA	NA	NA	NA	NA	NA	NA	NA	NA	NA	NA	NA	NA	NA	NA	NA
218	75498.6	0	0.9	Ex19DEL	NA	NA	NA	EGFR p.L858R	0.3	0.667456	2.55835	EGFR p.T790M	0	NA	NA	TP53 p.A307A	0.1	0.338655	0.653253	TP53 p.R175H	0	NA	NA	NA	NA	NA	NA	NA	NA	NA	NA	NA	NA	NA	NA	NA	NA	NA	NA
218	1994.3	49	0.9	Ex19DEL	NA	NA	NA	EGFR p.L858R	36.7	NA	NA	EGFR p.T790M	0	NA	NA	TP53 p.A307A	2.1	5.52467	11.142	TP53 p.R175H	55.5	NA	NA	NA	NA	NA	NA	NA	NA	NA	NA	NA	NA	NA	NA	NA	NA	NA	NA
218	7977.21	78	0.9	Ex19DEL	NA	NA	NA	EGFR p.L858R	15.2	88.7478	94.2857	EGFR p.T790M	0	NA	NA	TP53 p.A307A	0.5	1.62541	2.32175	TP53 p.R175H	19.7	NA	NA	NA	NA	NA	NA	NA	NA	NA	NA	NA	NA	NA	NA	NA	NA	NA	NA
218	2564.1	126	0.9	Ex19DEL	NA	NA	NA	EGFR p.L858R	0	NA	NA	EGFR p.T790M	0	NA	NA	TP53 p.A307A	0	NA	NA	TP53 p.R175H	0	NA	NA	NA	NA	NA	NA	NA	NA	NA	NA	NA	NA	NA	NA	NA	NA	NA	NA
218	3703.7	275	0.9	Ex19DEL	NA	NA	NA	EGFR p.L858R	3.5	17.5671	24.5993	EGFR p.T790M	0	NA	NA	TP53 p.A307A	0.7	2.51279	3.27725	TP53 p.R175H	6.2	48.2322	50.6301	NA	NA	NA	NA	NA	NA	NA	NA	NA	NA	NA	NA	NA	NA	NA	NA
218	2849	329	1.7	Ex19DEL	NA	NA	NA	EGFR p.L858R	0	NA	NA	EGFR p.T790M	0	NA	NA	TP53 p.A307A	25.8	NA	NA	TP53 p.R175H	0	NA	NA	NA	NA	NA	NA	NA	NA	NA	NA	NA	NA	NA	NA	NA	NA	NA	NA
218	1994.3	379	0.9	Ex19DEL	NA	NA	NA	EGFR p.L858R	3.6	17.6724	25.6366	EGFR p.T790M	0	NA	NA	TP53 p.A307A	0.3	1.07376	1.62063	TP53 p.R175H	2	14.985	17.3933	NA	NA	NA	NA	NA	NA	NA	NA	NA	NA	NA	NA	NA	NA	NA	NA
218	8974	500	1.9	Ex19DEL	NA	NA	NA	EGFR p.L858R	30.7	NA	NA	EGFR p.T790M	0	NA	NA	TP53 p.A307A	0	NA	NA	TP53 p.R175H	63.3	NA	NA	NA	NA	NA	NA	NA	NA	NA	NA	NA	NA	NA	NA	NA	NA	NA	NA
218	32794	534	1.9	Ex19DEL	NA	NA	NA	EGFR p.L858R	32.3	NA	NA	EGFR p.T790M	0	NA	NA	TP53 p.A307A	0	NA	NA	TP53 p.R175H	79.1	NA	NA	NA	NA	NA	NA	NA	NA	NA	NA	NA	NA	NA	NA	NA	NA	NA	NA
218	4864.15	582	1.9	Ex19DEL	NA	NA	NA	EGFR p.L858R	5	4.57008	5.43922	EGFR p.T790M	0	NA	NA	TP53 p.A307A	0	NA	NA	TP53 p.R175H	8.2	7.47316	8.91264	NA	NA	NA	NA	NA	NA	NA	NA	NA	NA	NA	NA	NA	NA	NA	NA
218	3988.6	596	1.9	Ex19DEL	NA	NA	NA	EGFR p.L858R	4.2	3.70852	4.69723	EGFR p.T790M	0	NA	NA	TP53 p.A307A	0	NA	NA	TP53 p.R175H	6.7	6.06428	7.3466	NA	NA	NA	NA	NA	NA	NA	NA	NA	NA	NA	NA	NA	NA	NA	NA
220	444.444	0	0.9	Ex19DEL	0	NA	NA	EGFR p.L858R	NA	NA	NA	EGFR p.T790M	0	NA	NA	Tp53 p.Y103X	9.05503	8.1466	9.94669	NA	NA	NA	NA	NA	NA	NA	NA	NA	NA	NA	NA	NA	NA	NA	NA	NA	NA	NA	NA
220	325.926	41	0.9	Ex19DEL	0	NA	NA	EGFR p.L858R	NA	NA	NA	EGFR p.T790M	0	NA	NA	Tp53 p.Y103X	7.88212	7.02872	8.73201	NA	NA	NA	NA	NA	NA	NA	NA	NA	NA	NA	NA	NA	NA	NA	NA	NA	NA	NA	NA
220	503.704	67	0.9	Ex19DEL	0	NA	NA	EGFR p.L858R	NA	NA	NA	EGFR p.T790M	0	NA	NA	Tp53 p.Y103X	12.8819	12.0864	13.6685	NA	NA	NA	NA	NA	NA	NA	NA	NA	NA	NA	NA	NA	NA	NA	NA	NA	NA	NA	NA
220	770.37	96	0.9	Ex19DEL	0	NA	NA	EGFR p.L858R	NA	NA	NA	EGFR p.T790M	0	NA	NA	Tp53 p.Y103X	13.3125	12.427	14.184	NA	NA	NA	NA	NA	NA	NA	NA	NA	NA	NA	NA	NA	NA	NA	NA	NA	NA	NA	NA
220	NA	125	0.9	Ex19DEL	0	NA	NA	EGFR p.L858R	NA	NA	NA	EGFR p.T790M	0	NA	NA	Tp53 p.Y103X	NA	NA	NA	NA	NA	NA	NA	NA	NA	NA	NA	NA	NA	NA	NA	NA	NA	NA	NA	NA	NA	NA	NA
220	325.926	153	0.9	Ex19DEL	0	NA	NA	EGFR p.L858R	NA	NA	NA	EGFR p.T790M	0	NA	NA	Tp53 p.Y103X	17.4821	16.6164	18.3413	NA	NA	NA	NA	NA	NA	NA	NA	NA	NA	NA	NA	NA	NA	NA	NA	NA	NA	NA	NA
220	592.593	181	0.9	Ex19DEL	0	NA	NA	EGFR p.L858R	NA	NA	NA	EGFR p.T790M	0	NA	NA	Tp53 p.Y103X	12.2365	11.4333	13.0251	NA	NA	NA	NA	NA	NA	NA	NA	NA	NA	NA	NA	NA	NA	NA	NA	NA	NA	NA	NA
220	622.222	209	0.9	Ex19DEL	0	NA	NA	EGFR p.L858R	NA	NA	NA	EGFR p.T790M	0	NA	NA	Tp53 p.Y103X	4.6207	3.93135	5.33327	NA	NA	NA	NA	NA	NA	NA	NA	NA	NA	NA	NA	NA	NA	NA	NA	NA	NA	NA	NA
220	266.667	237	0.7	Ex19DEL	0	NA	NA	EGFR p.L858R	NA	NA	NA	EGFR p.T790M	0	NA	NA	Tp53 p.Y103X	18.1742	17.0247	19.339	NA	NA	NA	NA	NA	NA	NA	NA	NA	NA	NA	NA	NA	NA	NA	NA	NA	NA	NA	NA
220	177.778	265	0.9	Ex19DEL	0	NA	NA	EGFR p.L858R	NA	NA	NA	EGFR p.T790M	0	NA	NA	Tp53 p.Y103X	12.2678	11.2955	13.2218	NA	NA	NA	NA	NA	NA	NA	NA	NA	NA	NA	NA	NA	NA	NA	NA	NA	NA	NA	NA
220	444.444	292	0.9	Ex19DEL	0	NA	NA	EGFR p.L858R	NA	NA	NA	EGFR p.T790M	0	NA	NA	Tp53 p.Y103X	6.21978	5.48679	6.9477	NA	NA	NA	NA	NA	NA	NA	NA	NA	NA	NA	NA	NA	NA	NA	NA	NA	NA	NA	NA
220	325.926	321	0.9	Ex19DEL	0	NA	NA	EGFR p.L858R	NA	NA	NA	EGFR p.T790M	0	NA	NA	Tp53 p.Y103X	13.6963	12.6818	14.6989	NA	NA	NA	NA	NA	NA	NA	NA	NA	NA	NA	NA	NA	NA	NA	NA	NA	NA	NA	NA
220	562.963	349	0.9	Ex19DEL	6.5	5.89973	6.6954	EGFR p.L858R	NA	NA	NA	EGFR p.T790M	2.75582	2.31171	3.18504	Tp53 p.Y103X	17.8604	16.7115	18.9929	NA	NA	NA	NA	NA	NA	NA	NA	NA	NA	NA	NA	NA	NA	NA	NA	NA	NA	NA	NA
220	366.667	356	0.8	Ex19DEL	0	NA	NA	EGFR p.L858R	NA	NA	NA	EGFR p.T790M	0	NA	NA	Tp53 p.Y103X	16.1564	15.1163	17.201	NA	NA	NA	NA	NA	NA	NA	NA	NA	NA	NA	NA	NA	NA	NA	NA	NA	NA	NA	NA
220	2918.52	517	1.8	Ex19DEL	0	NA	NA	EGFR p.L858R	NA	NA	NA	EGFR p.T790M	0	NA	NA	Tp53 p.Y103X	12.3669	11.4304	13.2933	NA	NA	NA	NA	NA	NA	NA	NA	NA	NA	NA	NA	NA	NA	NA	NA	NA	NA	NA	NA
220	281.481	552	1.8	Ex19DEL	0	NA	NA	EGFR p.L858R	NA	NA	NA	EGFR p.T790M	0	NA	NA	Tp53 p.Y103X	16.1545	15.1816	17.1183	NA	NA	NA	NA	NA	NA	NA	NA	NA	NA	NA	NA	NA	NA	NA	NA	NA	NA	NA	NA
223	107	0	2.4	Ex19DEL	NA	NA	NA	EGFR p.L858R	NA	NA	NA	EGFR p.T790M	NA	NA	NA	TP53 p.G154S	0.3	0.00567799	0.5273	PIk3CA p.E545K	5.8	4.98779	6.70323	NA	NA	NA	NA	NA	NA	NA	NA	NA	NA	NA	NA	NA	NA	NA	NA
223	32308	354	2	Ex19DEL	NA	NA	NA	EGFR p.L858R	NA	NA	NA	EGFR p.T790M	NA	NA	NA	TP53 p.G154S	1.9	1.3336	2.4742	PIk3CA p.E545K	8.1	7.11794	9.05563	NA	NA	NA	NA	NA	NA	NA	NA	NA	NA	NA	NA	NA	NA	NA	NA

## Sheet: Legend
	Dataset EV1. Serial analysis of multiple cancer mutations during treatment
	Levels of multiple cancer mutations (expressed in mutant allele fractions, AF) across serial serial plasma samples of all patients. For each patient, the levels of total amplifiable cfDNA and volume of plasma extracted were shown. The mutation data were presented according to days from start of treatment. Mutant allele fractions were shown as AF with low and high confidence intervals. Most patien…
